# Supplementary material for: Genome-Wide Scan Identifies Selection Signatures in Chinese Wagyu Cattle Using a High-Density SNP Array
Source: Animals (Basel). 2019 May 30;9(6):296. doi: 10.3390/ani9060296 (PMC6617538; doi:10.3390/ani9060296)
Supplement: Supplementary file 1 [file animals-09-00296-s001.zip]

Archive with 5 entries (4 files):
- Supplementary file/TableS1.docx
- Supplementary file/TableS2 iHS score for each SNP.xlsx
- Supplementary file/TableS3 Top 1% selected region.xlsx
- Supplementary file/TableS4 Genes annotation for core regions detected by iHS.xlsx
- Supplementary file/
