# Supplementary material for: Genome-Wide Scan Identifies Selection Signatures in Chinese Wagyu Cattle Using a High-Density SNP Array
Source: Animals (Basel). 2019 May 30;9(6):296. doi: 10.3390/ani9060296 (PMC6617538; doi:10.3390/ani9060296)
Supplement: Supplementary file 1 [file animals-09-00296-s001.zip › Supplementary file/TableS2 iHS score for each SNP.xlsx]

## Sheet: Sheet1
Chromosome	locus ID	physicalPos	1'freq	ihh1	ihh0	unstandardized_iHS	norm_iHS	ABS_iHS
1	BovineHD0100000340	1028955	0.949176	0.00259138	0.00231606	0.112	0.488	0.488
1	BovineHD0100000341	1031557	0.846154	0.00304832	0.00498808	-0.492	-1.11	1.11
1	BovineHD0100000342	1033924	0.660714	0.00479742	0.00140403	1.23	1.56	1.56
1	BovineHD0100000344	1040958	0.692308	0.00440394	0.00178667	0.902	1.09	1.09
1	BovineHD0100000347	1053993	0.949176	0.00258531	0.00231606	0.11	0.485	0.485
1	BovineHD0100000348	1057785	0.851648	0.00303775	0.00525552	-0.548	-1.13	1.13
1	BovineHD0100000349	1060902	0.949176	0.00262367	0.00231606	0.125	0.507	0.507
1	BovineHD0100000350	1064428	0.696429	0.00442194	0.00198929	0.799	0.983	0.983
1	BovineHD0100000353	1074560	0.671703	0.00474422	0.00163047	1.07	1.41	1.41
1	BovineHD0100000356	1089173	0.848901	0.00327867	0.00246745	0.284	-0.00442	0.00442
1	BovineHD0100000357	1090186	0.868132	0.00314932	0.00307348	0.0244	-0.203	0.203
1	BovineHD0100000358	1094456	0.875	0.00310488	0.00314265	-0.0121	-0.27	0.27
1	BovineHD0100000360	1100850	0.833791	0.00332644	0.00205524	0.482	0.175	0.175
1	BovineHD0100000362	1110395	0.850275	0.003247	0.000858469	1.33	1.64	1.64
1	ARS-BFGL-BAC-2376	1114422	0.885989	0.00299762	0.00168008	0.579	0.633	0.633
1	BovineHD0100000363	1115817	0.832418	0.00336751	0.000825828	1.41	1.44	1.44
1	BovineHD0100000364	1119077	0.84478	0.00329425	0.000938214	1.26	1.38	1.38
1	BovineHD0100000365	1120172	0.843407	0.00330493	0.000922019	1.28	1.41	1.41
1	BovineHD0100000366	1122012	0.84478	0.00330756	0.000940864	1.26	1.38	1.38
1	BovineHD0100000369	1129430	0.701923	0.00434799	0.00262459	0.505	0.651	0.651
1	BovineHD0100000370	1132067	0.701923	0.00434799	0.00262459	0.505	0.651	0.651
1	BovineHD0100000373	1143137	0.887363	0.00293671	0.00271955	0.0768	-0.101	0.101
1	ARS-BFGL-BAC-31722	1189382	0.902473	0.00271791	0.00835621	-1.12	-1.65	1.65
1	BovineHD0100000382	1196883	0.681319	0.00430835	0.00242869	0.573	0.966	0.966
1	BovineHD0100000387	1231455	0.854396	0.00303689	0.00572074	-0.633	-1.26	1.26
1	ARS-BFGL-BAC-6557	1234172	0.523352	0.00667233	0.00218916	1.11	2.04	2.04
1	BovineHD0100000388	1235181	0.607143	0.00503644	0.00336474	0.403	0.955	0.955
1	BovineHD0100000389	1239925	0.607143	0.00503644	0.00336474	0.403	0.955	0.955
1	BovineHD0100000390	1245684	0.607143	0.00504084	0.00336686	0.404	0.955	0.955
1	BovineHD0100000391	1248050	0.608516	0.00502148	0.00338747	0.394	0.941	0.941
1	BovineHD0100000392	1251706	0.520604	0.00671415	0.00214192	1.14	2.09	2.09
1	BovineHD0100000395	1263154	0.607143	0.0049856	0.00338427	0.387	0.933	0.933
1	ARS-BFGL-BAC-7196	1264369	0.516484	0.00682276	0.00212942	1.16	2.08	2.08
1	BovineHD0100000396	1268841	0.574176	0.00553671	0.002853	0.663	1.25	1.25
1	BovineHD0100000398	1277411	0.531593	0.00643333	0.00226413	1.04	2.12	2.12
1	BovineHD0100000399	1279883	0.516484	0.00679642	0.00212967	1.16	2.07	2.07
1	BovineHD0100000400	1282813	0.571429	0.00565467	0.00281751	0.697	1.3	1.3
1	BovineHD0100000402	1289881	0.574176	0.00561077	0.002853	0.676	1.27	1.27
1	BovineHD0100000403	1293788	0.574176	0.00558164	0.00284828	0.673	1.26	1.26
1	BovineHD0100000404	1295164	0.574176	0.00558628	0.00285044	0.673	1.26	1.26
1	BovineHD0100000405	1303396	0.607143	0.00501278	0.00340218	0.388	0.933	0.933
1	BovineHD0100000406	1304562	0.607143	0.00501452	0.00340299	0.388	0.933	0.933
1	ARS-BFGL-BAC-649	1312323	0.56044	0.00585143	0.00265176	0.791	1.63	1.63
1	BovineHD0100000408	1313441	0.546703	0.00611839	0.00249928	0.895	1.81	1.81
1	BovineHD0100000409	1315780	0.565934	0.0057306	0.0027204	0.745	1.56	1.56
1	BovineHD0100000411	1320921	0.565934	0.00574458	0.0027204	0.747	1.56	1.56
1	BovineHD0100000412	1325295	0.607143	0.00506491	0.00341423	0.394	0.942	0.942
1	BovineHD0100000413	1329514	0.607143	0.00504121	0.00341885	0.388	0.934	0.934
1	BovineHD0100000415	1337122	0.608516	0.00503185	0.0034402	0.38	0.923	0.923
1	BovineHD0100000416	1339311	0.556319	0.00593762	0.00260318	0.825	1.79	1.79
1	BovineHD0100000417	1343061	0.56044	0.00582456	0.0026506	0.787	1.62	1.62
1	BovineHD0100000418	1346502	0.597527	0.00514817	0.00322929	0.466	1.27	1.27
1	BovineHD0100000419	1350616	0.592033	0.00522976	0.00312988	0.513	1.36	1.36
1	BovineHD0100000420	1354333	0.565934	0.00567621	0.00270113	0.743	1.55	1.55
1	BovineHD0100000421	1357920	0.607143	0.00496553	0.00343588	0.368	0.906	0.906
1	BovineHD0100000422	1358751	0.587912	0.00521187	0.00301898	0.546	1.4	1.4
1	BovineHD0100000423	1359381	0.559066	0.00573821	0.00261926	0.784	1.73	1.73
1	Hapmap53766-ss46526150	1359951	0.604396	0.00491469	0.00335605	0.381	0.924	0.924
1	BovineHD0100000424	1360857	0.554945	0.005815	0.00260674	0.802	1.76	1.76
1	BovineHD0100000425	1362354	0.554945	0.00580817	0.00260674	0.801	1.75	1.75
1	BovineHD0100000426	1363932	0.554945	0.00580817	0.00260674	0.801	1.75	1.75
1	BovineHD0100000427	1365372	0.557692	0.00574555	0.00263869	0.778	1.72	1.72
1	BovineHD0100000428	1366350	0.603022	0.00482851	0.00307709	0.451	1.02	1.02
1	BovineHD0100000429	1374155	0.568681	0.00538348	0.00290078	0.618	1.35	1.35
1	BovineHD4100000006	1376932	0.568681	0.00538348	0.00290078	0.618	1.35	1.35
1	BovineHD0100000432	1386893	0.895604	0.00278413	0.000706324	1.37	1.76	1.76
1	BovineHD0100046371	1389459	0.532967	0.00585223	0.00253175	0.838	1.75	1.75
1	BovineHD4100000007	1391887	0.929945	0.00259827	0.00141892	0.605	0.952	0.952
1	BovineHD0100000433	1392537	0.557692	0.00534608	0.00282582	0.638	1.49	1.49
1	BovineHD0100000435	1402731	0.556319	0.00534704	0.00285239	0.628	1.48	1.48
1	BovineHD0100000436	1406152	0.929945	0.00261087	0.000748013	1.25	1.87	1.87
1	BovineHD0100000437	1411277	0.56044	0.0052665	0.00288582	0.602	1.32	1.32
1	BovineHD0100000438	1414004	0.509615	0.00596453	0.00241076	0.906	1.53	1.53
1	BovineHD0100000440	1422523	0.931319	0.00293005	0.000623765	1.55	2.65	2.65
1	BovineHD0100000442	1433438	0.912088	0.00304294	0.00109666	1.02	1.42	1.42
1	ARS-BFGL-NGS-62826	1436503	0.93956	0.00286043	0.000848183	1.22	2.14	2.14
1	BovineHD0100000443	1440949	0.898352	0.00312052	0.000592429	1.66	2.17	2.17
1	BovineHD0100000445	1450025	0.898352	0.00307731	0.000634455	1.58	2.05	2.05
1	BovineHD0100000446	1457867	0.81456	0.00337513	0.00255239	0.279	0.0124	0.0124
1	BovineHD0100000449	1470297	0.762363	0.0038022	0.00152527	0.913	0.945	0.945
1	BovineHD0100000450	1473797	0.787088	0.00361144	0.00189943	0.643	0.535	0.535
1	BovineHD0100000451	1476944	0.784341	0.00363661	0.00185528	0.673	0.568	0.568
1	BovineHD0100000453	1485786	0.784341	0.00362539	0.00187066	0.662	0.556	0.556
1	BovineHD0100000454	1488431	0.785714	0.00360834	0.00181419	0.688	0.584	0.584
1	BovineHD0100000455	1492106	0.782967	0.00364934	0.00179327	0.711	0.609	0.609
1	BovineHD0100000456	1495439	0.811813	0.0034	0.00253041	0.295	0.0312	0.0312
1	BovineHD0100000458	1499126	0.782967	0.00364934	0.0017544	0.732	0.632	0.632
1	BovineHD0100000459	1506862	0.853022	0.00311382	0.00320334	-0.0283	-0.363	0.363
1	BovineHD0100000460	1511010	0.706044	0.00299917	0.00484781	-0.48	-0.341	0.341
1	BovineHD0100000472	1528098	0.868132	0.00227497	0.00492805	-0.773	-1.3	1.3
1	BovineHD0100000475	1534553	0.587912	0.00227567	0.00437694	-0.654	-0.651	0.651
1	BovineHD0100000476	1535527	0.586538	0.00228482	0.00434818	-0.643	-0.633	0.633
1	BovineHD0100000478	1539361	0.585165	0.00229507	0.00431984	-0.632	-0.614	0.614
1	BovineHD0100000479	1540262	0.587912	0.00227374	0.00437724	-0.655	-0.653	0.653
1	BovineHD0100000480	1541025	0.666209	0.00182314	0.00617178	-1.22	-1.13	1.13
1	BovineHD0100000481	1544163	0.512363	0.00303274	0.00286052	0.0585	0.293	0.293
1	BovineHD0100000484	1551575	0.847527	0.0019492	0.00426045	-0.782	-1.52	1.52
1	BovineHD0100000485	1553171	0.51511	0.00299395	0.00292543	0.0232	0.236	0.236
1	BovineHD0100000486	1554043	0.585165	0.00246306	0.00431477	-0.561	-0.492	0.492
1	BovineHD0100000488	1557330	0.615385	0.00224077	0.00497558	-0.798	-0.777	0.777
1	BovineHD0100000489	1561012	0.744505	0.00284422	0.00348674	-0.204	-0.18	0.18
1	BovineHD0100000490	1562257	0.740385	0.00286776	0.00338569	-0.166	-0.142	0.142
1	BovineHD0100000491	1563318	0.771978	0.00263445	0.00431068	-0.492	-0.567	0.567
1	BovineHD0100000492	1564118	0.774725	0.00261984	0.00442228	-0.524	-0.598	0.598
1	BovineHD0100000493	1565090	0.773352	0.00262806	0.00436785	-0.508	-0.582	0.582
1	BovineHD0100000495	1568515	0.770604	0.00264414	0.0042608	-0.477	-0.551	0.551
1	BovineHD0100000496	1569298	0.740385	0.00285492	0.00337656	-0.168	-0.144	0.144
1	BovineHD0100000497	1570091	0.516484	0.00415277	0.00278437	0.4	0.843	0.843
1	BovineHD0100000498	1570903	0.51511	0.00417478	0.00276879	0.411	0.861	0.861
1	BovineHD0100000500	1572492	0.51511	0.00417256	0.00276695	0.411	0.861	0.861
1	BovineHD0100000501	1573264	0.778846	0.00253203	0.00457699	-0.592	-0.667	0.667
1	BovineHD0100000503	1576426	0.516484	0.00415182	0.00278364	0.4	0.843	0.843
1	BovineHD0100000504	1576880	0.516484	0.00415182	0.00278364	0.4	0.843	0.843
1	BovineHD0100000506	1578430	0.782967	0.00218597	0.00890995	-1.41	-1.69	1.69
1	BovineHD0100000507	1580650	0.510989	0.00424572	0.0027183	0.446	0.917	0.917
1	BovineHD0100000508	1581283	0.51511	0.00417827	0.00276429	0.413	0.865	0.865
1	BovineHD0100000509	1581740	0.743132	0.00277215	0.00345516	-0.22	-0.196	0.196
1	BovineHD0100000510	1582287	0.792582	0.00245146	0.00510613	-0.734	-1.09	1.09
1	ARS-BFGL-NGS-105306	1582828	0.51511	0.00418244	0.00304434	0.318	0.711	0.711
1	BovineHD0100000511	1585655	0.942308	0.00265904	0.00127645	0.734	1.45	1.45
1	BovineHD4100000012	1608821	0.936813	0.00269502	0.0012343	0.781	1.47	1.47
1	BovineHD0100000519	1630187	0.701923	0.0040394	0.00299952	0.298	0.442	0.442
1	BovineHD0100000522	1636265	0.918956	0.00280098	0.000891052	1.15	1.6	1.6
1	BovineHD0100000523	1640525	0.938187	0.00269204	0.00128246	0.742	1.41	1.41
1	BovineHD0100000531	1656392	0.925824	0.00276848	0.000900653	1.12	1.69	1.69
1	BovineHD0100000536	1670513	0.760989	0.00348309	0.00496773	-0.355	-0.338	0.338
1	BovineHD0100000538	1673501	0.70467	0.00403929	0.00339677	0.173	0.317	0.317
1	BovineHD0100000540	1684495	0.697802	0.00412317	0.00326169	0.234	0.426	0.426
1	BovineHD0100000541	1689904	0.593407	0.00388938	0.00659949	-0.529	-0.442	0.442
1	BovineHD0100000544	1702350	0.943681	0.002991	0.00106986	1.03	1.91	1.91
1	BovineHD0100000548	1717589	0.924451	0.00309381	0.00115758	0.983	1.49	1.49
1	ARS-BFGL-BAC-4401	1735779	0.567308	0.00460088	0.00588893	-0.247	-0.0754	0.0754
1	BovineHD0100000558	1757074	0.925824	0.004442	0.00110587	1.39	2.07	2.07
1	ARS-BFGL-BAC-13059	1760113	0.81044	0.00545587	0.00318825	0.537	0.314	0.314
1	BovineHD0100000559	1762086	0.81044	0.00545411	0.00318599	0.538	0.315	0.315
1	BovineHD0100000561	1772465	0.806319	0.00550539	0.00306906	0.584	0.343	0.343
1	BovineHD0100000562	1775954	0.803571	0.00554213	0.00298825	0.618	0.383	0.383
1	ARS-BFGL-BAC-14930	1782724	0.803571	0.00554213	0.00298825	0.618	0.383	0.383
1	BovineHD0100000564	1784589	0.81456	0.00540198	0.00333211	0.483	0.251	0.251
1	BovineHD0100000567	1798406	0.804945	0.005547	0.00304189	0.601	0.363	0.363
1	BovineHD0100000569	1808829	0.81456	0.00544378	0.00330353	0.499	0.27	0.27
1	BovineHD0100000570	1812508	0.880495	0.00473444	0.00528649	-0.11	-0.375	0.375
1	BovineHD0100000571	1817614	0.881868	0.00472015	0.00536737	-0.128	-0.402	0.402
1	BovineHD0100000572	1821474	0.884615	0.00470527	0.00557869	-0.17	-0.463	0.463
1	BovineHD0100000573	1825988	0.854396	0.00503652	0.00363351	0.327	0.161	0.161
1	BovineHD0100000575	1834883	0.888736	0.00466536	0.00598159	-0.249	-0.577	0.577
1	BovineHD0100000576	1839058	0.89011	0.00465681	0.00613136	-0.275	-0.538	0.538
1	ARS-BFGL-NGS-11433	1851399	0.806319	0.00557588	0.0027519	0.706	0.491	0.491
1	BovineHD0100000580	1859264	0.809066	0.00555664	0.0028426	0.67	0.447	0.447
1	BovineHD0100000582	1865510	0.81044	0.00556655	0.00285272	0.669	0.468	0.468
1	BovineHD0100000583	1868271	0.865385	0.00492047	0.00431478	0.131	-0.056	0.056
1	BovineHD0100000584	1871321	0.862637	0.00495303	0.00416419	0.173	0.00195	0.00195
1	BovineHD0100000585	1873922	0.862637	0.00495303	0.00416419	0.173	0.00195	0.00195
1	BovineHD0100000587	1882332	0.93956	0.00423517	0.00581689	-0.317	-0.224	0.224
1	BovineHD0100000589	1885789	0.82967	0.00532136	0.00345961	0.431	0.178	0.178
1	BovineHD0100000590	1886547	0.822802	0.00541277	0.0032251	0.518	0.28	0.28
1	BovineHD0100000591	1887295	0.839286	0.00520056	0.00385266	0.3	-0.0727	0.0727
1	BovineHD0100000592	1889540	0.822802	0.00540923	0.00321741	0.52	0.282	0.282
1	ARS-BFGL-NGS-25183	1896112	0.822802	0.00540884	0.00321386	0.521	0.283	0.283
1	BovineHD0100000595	1905048	0.84478	0.00515396	0.00408309	0.233	-0.0774	0.0774
1	BovineHD4100000014	1906755	0.832418	0.00530444	0.00354851	0.402	0.0666	0.0666
1	BovineHD0100000597	1913642	0.832418	0.0052832	0.00354424	0.399	0.0627	0.0627
1	BovineHD0100000598	1917478	0.806319	0.00560831	0.00269034	0.735	0.525	0.525
1	ARS-BFGL-NGS-76349	1921756	0.84478	0.00512156	0.00406211	0.232	-0.0791	0.0791
1	BovineHD0100000599	1925652	0.837912	0.00520912	0.00378367	0.32	-0.0458	0.0458
1	BovineHD0100000600	1932924	0.806319	0.00561215	0.00279402	0.697	0.48	0.48
1	BovineHD0100000601	1939015	0.806319	0.00561073	0.00278977	0.699	0.482	0.482
1	BovineHD0100000603	1950638	0.895604	0.00460559	0.00667926	-0.372	-0.673	0.673
1	BovineHD0100000608	1975754	0.828297	0.00532943	0.00328972	0.482	0.238	0.238
1	BovineHD0100000609	1979142	0.848901	0.0050758	0.00413159	0.206	-0.116	0.116
1	BovineHD0100000610	1979693	0.848901	0.0050758	0.00413159	0.206	-0.116	0.116
1	ARS-BFGL-BAC-7317	1983902	0.806319	0.00561203	0.00269354	0.734	0.525	0.525
1	BovineHD0100000612	1991039	0.826923	0.00542339	0.00295665	0.607	0.384	0.384
1	BovineHD0100000613	1995000	0.895604	0.0046997	0.00564568	-0.183	-0.41	0.41
1	BovineHD0100000614	1999880	0.903846	0.00462156	0.00663386	-0.361	-0.614	0.614
1	BovineHD0100000615	2004603	0.903846	0.00461914	0.00661529	-0.359	-0.611	0.611
1	BovineHD0100000618	2018403	0.833791	0.00537338	0.00315304	0.533	0.246	0.246
1	BovineHD0100000619	2023687	0.792582	0.00536405	0.00309369	0.55	0.391	0.391
1	BovineHD0100000623	2031157	0.892857	0.00425478	0.00779386	-0.605	-0.999	0.999
1	BovineHD0100000624	2031939	0.888736	0.00429178	0.00724909	-0.524	-0.98	0.98
1	BovineHD0100000625	2032837	0.90522	0.00401574	0.00261944	0.427	0.46	0.46
1	BovineHD4100000015	2049937	0.877747	0.00423855	0.00610663	-0.365	-0.781	0.781
1	BovineHD0100000633	2056226	0.836538	0.00465081	0.00333476	0.333	-0.0282	0.0282
1	BovineHD0100000636	2071084	0.843407	0.00460684	0.00367178	0.227	-0.086	0.086
1	ARS-BFGL-BAC-14982	2089647	0.903846	0.00406985	0.00879197	-0.77	-1.17	1.17
1	BovineHD0100000647	2121006	0.903846	0.00407956	0.00147248	1.02	1.27	1.27
1	BovineHD0100000648	2134224	0.918956	0.00396625	0.00189029	0.741	1.01	1.01
1	BovineHD0100000652	2152061	0.903846	0.00398945	0.00876169	-0.787	-1.19	1.19
1	BovineHD0100000653	2152673	0.903846	0.00399293	0.00876568	-0.786	-1.19	1.19
1	BovineHD0100000656	2166684	0.836538	0.00451693	0.00123651	1.3	1.29	1.29
1	BovineHD0100000659	2179671	0.828297	0.00457696	0.00114128	1.39	1.3	1.3
1	BovineHD0100000664	2207122	0.910714	0.00385246	0.00252158	0.424	0.549	0.549
1	ARS-BFGL-NGS-85297	2211567	0.896978	0.00380643	0.00257606	0.39	0.391	0.391
1	BovineHD0100000666	2212150	0.901099	0.00372802	0.00668933	-0.585	-0.918	0.918
1	BovineHD0100000667	2216851	0.912088	0.00373271	0.00250992	0.397	0.51	0.51
1	BovineHD0100000668	2222338	0.901099	0.00377492	0.00671705	-0.576	-0.907	0.907
1	BovineHD0100000671	2232243	0.894231	0.00386587	0.00178973	0.77	0.921	0.921
1	BovineHD0100000673	2243774	0.879121	0.00392941	0.00424568	-0.0774	-0.365	0.365
1	BovineHD0100000675	2247880	0.710165	0.00536777	0.00163635	1.19	1.4	1.4
1	BovineHD0100000676	2250886	0.678571	0.00570131	0.00124202	1.52	1.88	1.88
1	BovineHD0100000677	2253671	0.696429	0.00542063	0.00143038	1.33	1.51	1.51
1	BovineHD0100000678	2254425	0.696429	0.0054259	0.00143038	1.33	1.51	1.51
1	BovineHD0100000679	2255823	0.695055	0.00544727	0.00141776	1.35	1.52	1.52
1	BovineHD0100000680	2260519	0.679945	0.00568964	0.00125932	1.51	1.86	1.86
1	BovineHD0100000681	2262097	0.729396	0.00496757	0.00190654	0.958	1.24	1.24
1	BovineHD0100000683	2263321	0.824176	0.00397806	0.00239003	0.509	0.27	0.27
1	BovineHD0100000684	2267893	0.861264	0.00376642	0.0035447	0.0607	-0.153	0.153
1	BovineHD0100000685	2270864	0.883242	0.00358165	0.00473609	-0.279	-0.622	0.622
1	BovineHD0100000686	2274455	0.858516	0.00378642	0.00335789	0.12	-0.144	0.144
1	BovineHD0100000687	2277218	0.679945	0.00528284	0.00109903	1.57	1.92	1.92
1	BovineHD0100000688	2277983	0.666209	0.00547249	0.000950508	1.75	2.13	2.13
1	BovineHD0100000691	2284437	0.701923	0.00495294	0.00126097	1.37	1.52	1.52
1	ARS-BFGL-NGS-16727	2291153	0.880495	0.00328047	0.00246429	0.286	0.205	0.205
1	BovineHD0100000696	2292579	0.901099	0.00314139	0.0029211	0.0727	-0.0227	0.0227
1	BovineHD0100000697	2293781	0.696429	0.00503487	0.00103253	1.58	1.76	1.76
1	BovineHD0100000698	2294724	0.895604	0.00316868	0.00263172	0.186	0.105	0.105
1	BovineHD0100000700	2297009	0.876374	0.00330192	0.00230824	0.358	0.266	0.266
1	BovineHD0100000701	2297922	0.666209	0.00547382	0.00073065	2.01	2.42	2.42
1	BovineHD0100000702	2299506	0.876374	0.00329613	0.00231237	0.354	0.261	0.261
1	BovineHD0100000704	2300660	0.666209	0.00546482	0.000771674	1.96	2.36	2.36
1	BovineHD4100000017	2302008	0.877747	0.00328363	0.00261796	0.227	0.0757	0.0757
1	BovineHD0100000705	2304002	0.688187	0.00514388	0.000843484	1.81	2.28	2.28
1	BovineHD4100000018	2305629	0.876374	0.00327888	0.00253054	0.259	0.123	0.123
1	BovineHD0100000706	2306601	0.693681	0.00501602	0.000914056	1.7	1.87	1.87
1	BovineHD0100000707	2307635	0.870879	0.00331437	0.00230852	0.362	0.271	0.271
1	BovineHD0100000708	2309271	0.931319	0.00293848	0.00296752	-0.00984	0.25	0.25
1	ARS-BFGL-NGS-115671	2313042	0.743132	0.00432117	0.00180503	0.873	0.896	0.896
1	BovineHD0100000709	2316542	0.723901	0.00454735	0.00129632	1.26	1.56	1.56
1	BovineHD0100000714	2328001	0.843407	0.00347479	0.0030596	0.127	-0.228	0.228
1	BovineHD0100000718	2337215	0.857143	0.00339562	0.00132426	0.942	1.07	1.07
1	BovineHD0100000719	2338197	0.872253	0.0033138	0.00144814	0.828	0.947	0.947
1	BovineHD0100000780	2426750	0.660714	0.00512113	0.0013346	1.34	1.68	1.68
1	BovineHD0100000781	2427298	0.645604	0.00533661	0.00122289	1.47	2.02	2.02
1	BovineHD0100000782	2429089	0.652473	0.0052338	0.00127012	1.42	1.78	1.78
1	BovineHD0100000786	2432830	0.85989	0.00322799	0.00316312	0.0203	-0.291	0.291
1	BovineHD0100000788	2439228	0.858516	0.00323459	0.00309562	0.0439	-0.257	0.257
1	BovineHD0100000789	2439833	0.92033	0.00288542	0.00238842	0.189	0.361	0.361
1	BovineHD0100000791	2441478	0.879121	0.00312495	0.00160581	0.666	0.712	0.712
1	BovineHD0100000793	2448320	0.596154	0.00180868	0.00706538	-1.36	-1.88	1.88
1	BovineHD0100000794	2449682	0.862637	0.0024256	0.000936842	0.951	1.07	1.07
1	BovineHD4100000021	2451905	0.875	0.00226845	0.00452168	-0.69	-1.25	1.25
1	BovineHD0100000795	2453728	0.866758	0.00239959	0.00107733	0.801	0.866	0.866
1	BovineHD0100000796	2455441	0.862637	0.00241989	0.000931285	0.955	1.08	1.08
1	ARS-BFGL-NGS-103391	2462297	0.862637	0.0024229	0.000928089	0.96	1.08	1.08
1	BovineHD0100000798	2463996	0.914835	0.00217614	0.0021434	0.0152	-0.048	0.048
1	BovineHD4100000022	2465511	0.730769	0.00311722	0.00181444	0.541	0.676	0.676
1	BovineHD0100000805	2471818	0.576923	0.00370516	0.00301581	0.206	0.573	0.573
1	BovineHD0100000806	2472753	0.631868	0.00305478	0.00385889	-0.234	0.0311	0.0311
1	BovineHD0100000807	2475470	0.598901	0.003408	0.00330235	0.0315	0.524	0.524
1	BovineHD0100000808	2477614	0.563187	0.0020536	0.00587283	-1.05	-1.4	1.4
1	BovineHD0100000809	2483778	0.54533	0.0021999	0.00539488	-0.897	-1.27	1.27
1	BovineHD0100000810	2484715	0.571429	0.00200697	0.00606349	-1.11	-1.37	1.37
1	BovineHD0100000811	2485427	0.549451	0.00216734	0.00549243	-0.93	-1.33	1.33
1	BovineHD0100000812	2486462	0.549451	0.00216108	0.00549126	-0.933	-1.34	1.34
1	BovineHD0100000813	2488038	0.54533	0.00219341	0.00539272	-0.9	-1.28	1.28
1	BovineHD0100000814	2489167	0.567308	0.00203825	0.00594411	-1.07	-1.43	1.43
1	BovineHD0100000815	2490091	0.571429	0.00201201	0.00605626	-1.1	-1.36	1.36
1	BovineHD0100000816	2491052	0.538462	0.00349151	0.00300756	0.149	0.506	0.506
1	BovineHD0100000821	2514134	0.93544	0.00215648	0.00224968	-0.0423	0.2	0.2
1	BovineHD4100000024	2515412	0.93544	0.00215648	0.00224968	-0.0423	0.2	0.2
1	BovineHD0100000823	2522304	0.870879	0.00245291	0.00141868	0.548	0.541	0.541
1	BovineHD0100000824	2522997	0.870879	0.00245291	0.00141868	0.548	0.541	0.541
1	ARS-BFGL-NGS-22858	2524748	0.925824	0.00218304	0.00180519	0.19	0.362	0.362
1	BovineHD0100000825	2525618	0.870879	0.00245385	0.00141489	0.551	0.545	0.545
1	BovineHD0100000828	2533275	0.909341	0.00228042	0.00111197	0.718	0.856	0.856
1	BovineHD0100000831	2539320	0.910714	0.00227029	0.00113275	0.695	0.946	0.946
1	BovineHD0100000837	2544384	0.725275	0.00237847	0.0054868	-0.836	-0.704	0.704
1	BovineHD0100000838	2547080	0.92033	0.00199274	0.0028374	-0.353	-0.411	0.411
1	BovineHD0100000839	2556170	0.668956	0.00262796	0.0042221	-0.474	-0.309	0.309
1	BovineHD4100000025	2558859	0.651099	0.00274985	0.00381206	-0.327	-0.12	0.12
1	BovineHD0100000840	2559848	0.65522	0.00272124	0.00391093	-0.363	-0.16	0.16
1	BovineHD0100000842	2563371	0.65522	0.00271954	0.00390474	-0.362	-0.159	0.159
1	BovineHD0100000844	2569849	0.826923	0.0022546	0.00189737	0.173	-0.123	0.123
1	BovineHD0100000845	2571651	0.839286	0.00218906	0.00219754	-0.00387	-0.488	0.488
1	BovineHD0100000846	2573066	0.824176	0.00226051	0.00188179	0.183	-0.111	0.111
1	BovineHD0100000847	2576419	0.59478	0.003083	0.00295703	0.0417	0.542	0.542
1	BovineHD0100000848	2577172	0.593407	0.00309421	0.0029332	0.0534	0.562	0.562
1	BovineHD0100000849	2579252	0.822802	0.00226506	0.0018393	0.208	-0.0818	0.0818
1	BovineHD0100000850	2580285	0.806319	0.0022612	0.0012314	0.608	0.371	0.371
1	BovineHD0100000851	2583517	0.864011	0.00203266	0.00228456	-0.117	-0.398	0.398
1	BovineHD0100000852	2584764	0.864011	0.00203398	0.00228456	-0.116	-0.397	0.397
1	BovineHD0100000853	2585803	0.864011	0.00203216	0.00228284	-0.116	-0.397	0.397
1	BovineHD0100000855	2591415	0.519231	0.00199268	0.00426696	-0.761	-1.03	1.03
1	BovineHD0100000856	2592634	0.637363	0.00276735	0.00358115	-0.258	0.00081	0.00081
1	BovineHD0100000857	2595204	0.851648	0.00215489	0.00197651	0.0864	-0.194	0.194
1	BovineHD0100000858	2603038	0.770604	0.00209376	0.00814427	-1.36	-1.44	1.44
1	BovineHD0100000866	2639591	0.92033	0.00211812	0.00321519	-0.417	-0.502	0.502
1	ARS-BFGL-NGS-89044	2645246	0.928571	0.00202733	0.00212222	-0.0457	0.0266	0.0266
1	BovineHD0100000871	2657083	0.923077	0.00206884	0.00341857	-0.502	-0.623	0.623
1	BovineHD0100000876	2666975	0.868132	0.00222873	0.00182658	0.199	0.0371	0.0371
1	BovineHD0100000877	2668385	0.846154	0.00234495	0.00159449	0.386	0.14	0.14
1	BovineHD0100000878	2669386	0.855769	0.00229487	0.0017045	0.297	0.118	0.118
1	BovineHD0100000880	2673206	0.520604	0.00339883	0.00267618	0.239	0.527	0.527
1	ARS-BFGL-NGS-79093	2676888	0.909341	0.00184413	0.00401736	-0.779	-1.18	1.18
1	BovineHD0100000881	2680235	0.93956	0.0017676	0.0024124	-0.311	-0.214	0.214
1	BovineHD0100000882	2681126	0.934066	0.00178682	0.00209962	-0.161	0.0167	0.0167
1	BovineHD0100000885	2689546	0.527473	0.00238332	0.00357172	-0.405	-0.588	0.588
1	BovineHD0100000886	2693606	0.557692	0.00216332	0.00401913	-0.619	-0.518	0.518
1	BovineHD0100000887	2694947	0.696429	0.00270378	0.00126122	0.763	0.948	0.948
1	BovineHD0100000888	2698439	0.641484	0.00223974	0.00420198	-0.629	-0.425	0.425
1	BovineHD0100000890	2705225	0.914835	0.00182555	0.00087584	0.734	1	1
1	BovineHD0100000891	2705959	0.912088	0.00183612	0.000809784	0.819	1.13	1.13
1	BovineHD0100000892	2710053	0.865385	0.00195579	0.00268721	-0.318	-0.674	0.674
1	BovineHD0100000893	2711214	0.918956	0.00182142	0.000907096	0.697	0.949	0.949
1	BovineHD0100000894	2711818	0.918956	0.00182142	0.000907096	0.697	0.949	0.949
1	BovineHD0100000895	2712746	0.581044	0.00220224	0.0042558	-0.659	-0.659	0.659
1	BovineHD0100000896	2713498	0.918956	0.00182211	0.000907096	0.698	0.95	0.95
1	ARS-BFGL-NGS-58892	2714141	0.899725	0.00188406	0.00285997	-0.417	-0.737	0.737
1	BovineHD0100000898	2718644	0.853022	0.00219003	0.00105814	0.727	0.752	0.752
1	BovineHD0100000899	2724584	0.836538	0.00227549	0.000909385	0.917	0.77	0.77
1	BovineHD0100000900	2726351	0.535714	0.00281559	0.00363071	-0.254	-0.22	0.22
1	BovineHD0100000902	2732892	0.51511	0.00302625	0.00344981	-0.131	-0.0127	0.0127
1	BovineHD0100000903	2733606	0.875	0.00211246	0.00165094	0.247	0.105	0.105
1	BovineHD0100000904	2738825	0.876374	0.00210936	0.00167229	0.232	0.0838	0.0838
1	BovineHD0100000905	2741967	0.824176	0.00233775	0.00120594	0.662	0.448	0.448
1	BovineHD0100000907	2746911	0.512363	0.00303042	0.00342335	-0.122	0.00196	0.00196
1	BovineHD0100000908	2749057	0.662088	0.00197577	0.00645044	-1.18	-1.09	1.09
1	ARS-BFGL-NGS-98287	2749920	0.84478	0.00217737	0.00193599	0.118	-0.241	0.241
1	BovineHD0100000909	2750951	0.659341	0.00198843	0.00634713	-1.16	-1.03	1.03
1	BovineHD0100000910	2752063	0.506868	0.00318018	0.0032223	-0.0132	-0.00462	0.00462
1	BovineHD0100000912	2753955	0.653846	0.00201931	0.00616263	-1.12	-0.981	0.981
1	BovineHD0100000913	2754559	0.652473	0.00202759	0.00611418	-1.1	-0.968	0.968
1	BovineHD0100000914	2755519	0.652473	0.00202759	0.00611418	-1.1	-0.968	0.968
1	BovineHD0100000915	2756304	0.84478	0.00217856	0.00193853	0.117	-0.243	0.243
1	BovineHD0100000916	2757243	0.84478	0.00216259	0.00192618	0.116	-0.244	0.244
1	BovineHD0100000917	2758093	0.653846	0.00200243	0.00611843	-1.12	-0.982	0.982
1	BovineHD0100000918	2759008	0.84478	0.00216186	0.00192896	0.114	-0.246	0.246
1	BovineHD0100000919	2759956	0.652473	0.0020201	0.00607039	-1.1	-0.964	0.964
1	BovineHD0100000920	2760690	0.652473	0.00201824	0.00606214	-1.1	-0.964	0.964
1	BovineHD0100000922	2762354	0.592033	0.00239275	0.00453459	-0.639	-0.633	0.633
1	BovineHD0100000923	2763184	0.508242	0.00323747	0.0033078	-0.0215	-0.0185	0.0185
1	BovineHD0100000924	2766689	0.853022	0.00263481	0.00123101	0.761	0.802	0.802
1	BovineHD0100000925	2767451	0.840659	0.00271129	0.00093758	1.06	1.1	1.1
1	BovineHD0100000926	2768623	0.833791	0.00275721	0.000705886	1.36	1.38	1.38
1	BovineHD0100000927	2769415	0.833791	0.00275721	0.000705886	1.36	1.38	1.38
1	BovineHD0100000930	2784249	0.898352	0.00240945	0.00209735	0.139	0.0395	0.0395
1	BovineHD0100000933	2791734	0.885989	0.00247077	0.00162036	0.422	0.403	0.403
1	BovineHD0100000935	2794840	0.850275	0.00276256	0.00145772	0.639	0.622	0.622
1	BovineHD0100000937	2802896	0.853022	0.00274353	0.00150121	0.603	0.569	0.569
1	BovineHD4100000027	2824934	0.815934	0.00294281	0.000946074	1.13	1.01	1.01
1	ARS-BFGL-NGS-15775	2847001	0.93544	0.00244774	0.00106858	0.829	1.54	1.54
1	BovineHD0100000950	2852698	0.93544	0.00244652	0.00106858	0.828	1.54	1.54
1	BovineHD0100000952	2858730	0.907967	0.00257572	0.000776792	1.2	1.51	1.51
1	BovineHD0100000959	2874385	0.668956	0.00294715	0.00497366	-0.523	-0.363	0.363
1	BovineHD0100000960	2878006	0.598901	0.00349167	0.00354409	-0.0149	0.444	0.444
1	BovineHD0100000962	2880167	0.708791	0.00255077	0.00629928	-0.904	-0.768	0.768
1	BovineHD0100000963	2882038	0.909341	0.00217441	0.00302551	-0.33	-0.572	0.572
1	BovineHD0100000964	2882794	0.601648	0.00347677	0.00351847	-0.0119	0.376	0.376
1	BovineHD0100000965	2885003	0.67033	0.00285972	0.00493428	-0.545	-0.25	0.25
1	BovineHD0100000966	2885907	0.706044	0.00258539	0.00615975	-0.868	-0.732	0.732
1	BovineHD0100000967	2890303	0.516484	0.00231221	0.00477049	-0.724	-0.969	0.969
1	BovineHD0100000968	2891879	0.570055	0.0035117	0.00316652	0.103	0.421	0.421
1	BovineHD0100000969	2893913	0.717033	0.00234581	0.00659365	-1.03	-0.828	0.828
1	BovineHD0100000970	2896541	0.666209	0.00266227	0.00496341	-0.623	-0.472	0.472
1	BovineHD0100000971	2898664	0.576923	0.00193083	0.00601909	-1.14	-1.41	1.41
1	BovineHD0100000972	2901198	0.875	0.00221235	0.0031724	-0.36	-0.775	0.775
1	BovineHD0100000973	2903495	0.673077	0.00263524	0.00511963	-0.664	-0.372	0.372
1	BovineHD0100000974	2904423	0.64011	0.00290669	0.0042552	-0.381	-0.137	0.137
1	BovineHD0100000975	2907357	0.880495	0.00233281	0.00350655	-0.408	-0.81	0.81
1	BovineHD0100000976	2907932	0.802198	0.00263316	0.00257067	0.024	-0.338	0.338
1	BovineHD0100000977	2913557	0.784341	0.00275469	0.00221141	0.22	0.0754	0.0754
1	BovineHD0100000978	2920101	0.880495	0.00234756	0.00351326	-0.403	-0.803	0.803
1	BovineHD0100000979	2921521	0.880495	0.00234756	0.00351326	-0.403	-0.803	0.803
1	BovineHD0100000980	2923049	0.880495	0.00234641	0.00351465	-0.404	-0.805	0.805
1	BovineHD0100000982	2937524	0.877747	0.00244889	0.00227768	0.0725	-0.148	0.148
1	BovineHD0100000983	2941398	0.855769	0.00246909	0.00431585	-0.558	-1.15	1.15
1	BTB-00001299	2942947	0.868132	0.00240322	0.00514388	-0.761	-1.28	1.28
1	BovineHD0100000984	2946355	0.868132	0.00240322	0.00514388	-0.761	-1.28	1.28
1	BovineHD0100000986	2953061	0.732143	0.00326317	0.00169943	0.652	0.787	0.787
1	BovineHD0100046373	2956417	0.875	0.00243626	0.00222285	0.0917	-0.12	0.12
1	BovineHD0100000996	2981221	0.839286	0.00259191	0.00363296	-0.338	-0.944	0.944
1	BovineHD4100000029	2994006	0.788462	0.0028401	0.00249302	0.13	-0.0217	0.0217
1	BovineHD0100001004	2995356	0.70467	0.00312467	0.00146643	0.756	0.905	0.905
1	BovineHD0100001005	3001785	0.600275	0.00298554	0.00323835	-0.0813	0.279	0.279
1	BovineHD0100001006	3003156	0.858516	0.00204294	0.00400389	-0.673	-1.31	1.31
1	BovineHD0100001007	3005244	0.59478	0.00302008	0.00307795	-0.019	0.437	0.437
1	BovineHD0100001008	3005798	0.846154	0.00209022	0.00338777	-0.483	-1.1	1.1
1	BovineHD0100001009	3006723	0.620879	0.00153931	0.0067253	-1.47	-1.54	1.54
1	BovineHD0100001010	3008258	0.858516	0.00210162	0.00399689	-0.643	-1.27	1.27
1	BovineHD0100001011	3009931	0.854396	0.00212278	0.00377751	-0.576	-1.17	1.17
1	BovineHD0100001012	3011562	0.575549	0.00335837	0.00282784	0.172	0.522	0.522
1	BovineHD0100001013	3012924	0.858516	0.00223168	0.00400374	-0.584	-1.18	1.18
1	BovineHD0100001014	3014634	0.857143	0.00223461	0.00393754	-0.566	-1.16	1.16
1	BovineHD0100001015	3015899	0.755495	0.00280759	0.00199592	0.341	0.415	0.415
1	BovineHD0100001016	3019853	0.885989	0.00220133	0.00227113	-0.0312	-0.259	0.259
1	BovineHD0100001017	3023897	0.850275	0.00236396	0.00148795	0.463	0.362	0.362
1	BovineHD0100001018	3029323	0.928571	0.00207398	0.00404085	-0.667	-0.857	0.857
1	BovineHD0100001022	3044481	0.818681	0.00252646	0.00342337	-0.304	-0.67	0.67
1	BovineHD0100001024	3051569	0.828297	0.00246586	0.00374117	-0.417	-0.812	0.812
1	BovineHD0100001028	3068469	0.618132	0.00184385	0.0066744	-1.29	-1.49	1.49
1	BTB-02081949	3079342	0.785714	0.00263856	0.00270596	-0.0252	-0.191	0.191
1	BTB-00001074	3116101	0.828297	0.00242253	0.00376047	-0.44	-0.838	0.838
1	BovineHD0100001038	3117165	0.700549	0.0031507	0.00144381	0.78	0.929	0.929
1	BovineHD0100001040	3127273	0.811813	0.00255041	0.000612919	1.43	1.35	1.35
1	BovineHD0100001041	3129850	0.79533	0.00266056	0.000557732	1.56	1.56	1.56
1	ARS-BFGL-NGS-43924	3148834	0.674451	0.00262341	0.00435185	-0.506	-0.21	0.21
1	BovineHD0100001045	3150839	0.526099	0.00395107	0.00232751	0.529	1.03	1.03
1	BovineHD0100001046	3152536	0.528846	0.00198707	0.00477906	-0.878	-1.41	1.41
1	BovineHD0100001048	3157612	0.881868	0.00221224	0.0020787	0.0623	-0.123	0.123
1	BovineHD0100001050	3168486	0.903846	0.00211445	0.00299794	-0.349	-0.597	0.597
1	BTA-26294-no-rs	3173591	0.924451	0.00206396	0.00365646	-0.572	-0.722	0.722
1	BovineHD0100001053	3181334	0.888736	0.00218191	0.00379173	-0.553	-1.02	1.02
1	BovineHD0100001055	3188611	0.568681	0.00289367	0.00358306	-0.214	-0.0209	0.0209
1	BovineHD4100000031	3189187	0.519231	0.00261492	0.00384793	-0.386	-0.424	0.424
1	ARS-BFGL-NGS-30999	3197378	0.526099	0.00257115	0.00394977	-0.429	-0.631	0.631
1	BovineHD0100001057	3198785	0.526099	0.00257115	0.00394977	-0.429	-0.631	0.631
1	BovineHD0100001058	3203248	0.520604	0.00339047	0.00298936	0.126	0.331	0.331
1	BovineHD0100001059	3207249	0.5	0.00365972	0.00274988	0.286	0.494	0.494
1	BovineHD0100001060	3210529	0.520604	0.00339346	0.0029864	0.128	0.334	0.334
1	BovineHD0100001061	3212013	0.512363	0.00349469	0.00288317	0.192	0.509	0.509
1	BovineHD0100001062	3215992	0.528846	0.0033206	0.00307394	0.0772	0.246	0.246
1	BovineHD0100001064	3228968	0.570055	0.0029242	0.00362164	-0.214	-0.0486	0.0486
1	BovineHD0100001066	3230920	0.804945	0.00247784	0.00172515	0.362	0.0727	0.0727
1	BovineHD0100001067	3232948	0.644231	0.00337104	0.0020081	0.518	0.909	0.909
1	BovineHD0100001068	3238582	0.652473	0.00329489	0.00223937	0.386	0.657	0.657
1	BovineHD0100001069	3239289	0.652473	0.00329489	0.00223937	0.386	0.657	0.657
1	BovineHD0100001070	3240079	0.648352	0.00333639	0.00213244	0.448	0.827	0.827
1	BovineHD0100001071	3240783	0.648352	0.00333639	0.00213244	0.448	0.827	0.827
1	BovineHD0100001072	3241648	0.652473	0.00329464	0.00223937	0.386	0.657	0.657
1	BovineHD0100001073	3244597	0.644231	0.00336122	0.00206651	0.486	0.872	0.872
1	BovineHD0100001074	3246679	0.642857	0.00340052	0.00203294	0.514	0.905	0.905
1	BovineHD0100001075	3247876	0.642857	0.00340145	0.00204142	0.511	0.9	0.9
1	Hapmap57114-rs29012843	3248926	0.644231	0.00338573	0.0020827	0.486	0.872	0.872
1	ARS-USMARC-Parent-DQ381153-rs29012842	3249057	0.644231	0.00338573	0.0020827	0.486	0.872	0.872
1	BovineHD0100001076	3250116	0.644231	0.00338573	0.0020827	0.486	0.872	0.872
1	BovineHD0100001077	3251407	0.644231	0.00338207	0.0020827	0.485	0.87	0.87
1	BovineHD0100001078	3252895	0.644231	0.00338207	0.0020827	0.485	0.87	0.87
1	BovineHD0100001079	3254174	0.644231	0.0033787	0.0020827	0.484	0.869	0.869
1	BovineHD0100001080	3259031	0.651099	0.00331216	0.00223087	0.395	0.667	0.667
1	BovineHD0100001081	3259929	0.649725	0.00332607	0.00220972	0.409	0.782	0.782
1	BovineHD0100001082	3260878	0.649725	0.00332046	0.00220972	0.407	0.78	0.78
1	BovineHD0100001084	3263980	0.651099	0.00330464	0.00223087	0.393	0.665	0.665
1	BovineHD0100001089	3283135	0.634615	0.00343936	0.00205605	0.514	0.971	0.971
1	BovineHD0100001090	3289419	0.638736	0.00212899	0.00602383	-1.04	-0.982	0.982
1	BovineHD0100001091	3291095	0.637363	0.00213743	0.00598043	-1.03	-0.968	0.968
1	ARS-BFGL-NGS-37505	3295844	0.758242	0.00130515	0.011803	-2.2	-2.34	2.34
1	BovineHD0100001092	3296469	0.561813	0.00282032	0.00357658	-0.238	-0.0602	0.0602
1	BovineHD0100001093	3298737	0.538462	0.00304527	0.00323917	-0.0617	0.127	0.127
1	BovineHD0100001094	3305067	0.563187	0.0028004	0.00358828	-0.248	-0.0772	0.0772
1	BovineHD0100001095	3306557	0.561813	0.00281216	0.00356403	-0.237	-0.0591	0.0591
1	BovineHD0100001096	3307838	0.54533	0.00298326	0.003394	-0.129	0.0468	0.0468
1	BovineHD0100001098	3318508	0.541209	0.00302201	0.00333713	-0.0992	0.0981	0.0981
1	BovineHD0100001099	3323143	0.756868	0.00130754	0.0116854	-2.19	-2.32	2.32
1	BovineHD0100001100	3323983	0.756868	0.00130754	0.0116854	-2.19	-2.32	2.32
1	BovineHD0100001101	3329148	0.866758	0.00200889	0.00277262	-0.322	-0.681	0.681
1	BovineHD0100001102	3333948	0.54533	0.00285611	0.00340106	-0.175	-0.0317	0.0317
1	BovineHD0100001103	3335469	0.756868	0.00128339	0.0116631	-2.21	-2.34	2.34
1	BovineHD0100001104	3336224	0.755495	0.00129696	0.0115346	-2.19	-2.32	2.32
1	BovineHD0100001105	3337934	0.755495	0.00129696	0.0115493	-2.19	-2.32	2.32
1	BovineHD0100001106	3345210	0.541209	0.00297488	0.00335758	-0.121	0.0605	0.0605
1	BovineHD0100001108	3354644	0.541209	0.0029854	0.00336695	-0.12	0.0618	0.0618
1	BovineHD0100001109	3361183	0.71978	0.00166194	0.00913119	-1.7	-1.5	1.5
1	BovineHD0100001110	3362132	0.623626	0.00260865	0.00373092	-0.358	-0.0852	0.0852
1	BovineHD0100001111	3364177	0.605769	0.00193082	0.00523804	-0.998	-0.998	0.998
1	BovineHD0100001112	3365286	0.690934	0.0026914	0.00198615	0.304	0.495	0.495
1	BovineHD0100001113	3366188	0.611264	0.00188021	0.0053803	-1.05	-1.15	1.15
1	BovineHD0100001114	3368385	0.660714	0.00297255	0.00163276	0.599	0.868	0.868
1	BovineHD0100001116	3376665	0.690934	0.00276204	0.00198615	0.33	0.521	0.521
1	ARS-BFGL-NGS-108686	3377291	0.592033	0.00203263	0.00496856	-0.894	-1.07	1.07
1	BovineHD0100001117	3378735	0.600275	0.00198059	0.00516279	-0.958	-0.943	0.943
1	BovineHD0100001119	3388525	0.690934	0.00278748	0.00198087	0.342	0.532	0.532
1	BovineHD0100001120	3389500	0.688187	0.00281966	0.00191266	0.388	0.77	0.77
1	BovineHD0100001121	3390339	0.678571	0.00290355	0.00179803	0.479	0.803	0.803
1	BovineHD0100001122	3392552	0.68956	0.00281583	0.00197539	0.354	0.734	0.734
1	BovineHD0100001123	3393626	0.68956	0.00281583	0.00197539	0.354	0.734	0.734
1	BovineHD0100001124	3395745	0.717033	0.00208398	0.00582459	-1.03	-0.822	0.822
1	BovineHD0100001125	3396432	0.785714	0.00179381	0.00956158	-1.67	-1.98	1.98
1	BovineHD0100001126	3400733	0.699176	0.00269699	0.00206202	0.268	0.46	0.46
1	BTA-31687-no-rs	3404571	0.770604	0.001863	0.00840234	-1.51	-1.59	1.59
1	BovineHD0100001128	3405981	0.65522	0.0030803	0.00156989	0.674	0.971	0.971
1	BovineHD0100001131	3408620	0.656593	0.00185214	0.00642066	-1.24	-1.12	1.12
1	BovineHD0100001132	3412428	0.649725	0.00189659	0.00621145	-1.19	-1.07	1.07
1	BovineHD0100001136	3428410	0.700549	0.00273286	0.0020924	0.267	0.412	0.412
1	ARS-BFGL-NGS-36096	3433611	0.710165	0.00210776	0.00566479	-0.989	-0.783	0.783
1	BovineHD0100001139	3435623	0.587912	0.00279317	0.00332006	-0.173	0.17	0.17
1	BovineHD0100001140	3442227	0.534341	0.0023589	0.0038817	-0.498	-0.658	0.658
1	BovineHD0100001141	3445223	0.64011	0.00239431	0.00413059	-0.545	-0.328	0.328
1	BovineHD0100001144	3447567	0.706044	0.00259889	0.00215337	0.188	0.332	0.332
1	BovineHD0100001145	3448583	0.652473	0.00226843	0.00444813	-0.673	-0.499	0.499
1	BovineHD0100001146	3449877	0.679945	0.00212305	0.00517695	-0.891	-0.606	0.606
1	BovineHD0100001147	3452980	0.707418	0.00261759	0.00215873	0.193	0.337	0.337
1	BovineHD0100001148	3453784	0.607143	0.0020767	0.00490901	-0.86	-0.806	0.806
1	BovineHD0100001149	3455812	0.817308	0.00206612	0.00355523	-0.543	-0.95	0.95
1	BTA-32603-no-rs	3459530	0.581044	0.00192419	0.00478715	-0.911	-1.09	1.09
1	BovineHD0100001153	3466791	0.645604	0.00168918	0.00668268	-1.38	-1.29	1.29
1	BovineHD0100001154	3472956	0.539835	0.00433833	0.000834167	1.65	3.21	3.21
1	BovineHD0100001156	3491070	0.538462	0.00435384	0.000830466	1.66	3.22	3.22
1	BovineHD4100000034	3493213	0.688187	0.00155734	0.00798601	-1.63	-1.37	1.37
1	BovineHD0100001157	3493913	0.701923	0.00211134	0.00498779	-0.86	-0.724	0.724
1	BovineHD0100001158	3501251	0.652473	0.00297109	0.00165168	0.587	0.877	0.877
1	BovineHD0100001159	3501880	0.5	0.00338299	0.00242493	0.333	0.573	0.573
1	BovineHD0100001160	3504696	0.895604	0.00176402	0.00608407	-1.24	-1.88	1.88
1	BovineHD0100001162	3510971	0.701923	0.00215699	0.00494775	-0.83	-0.694	0.694
1	BovineHD0100001163	3512193	0.668956	0.00286874	0.00203466	0.344	0.588	0.588
1	BovineHD0100001164	3515994	0.642857	0.00172696	0.00624637	-1.29	-1.19	1.19
1	BovineHD0100001165	3518651	0.673077	0.00158788	0.00741605	-1.54	-1.27	1.27
1	BovineHD0100001166	3521446	0.5	0.00351909	0.0026134	0.298	0.514	0.514
1	BovineHD0100001169	3530182	0.646978	0.00317729	0.00157652	0.701	1.12	1.12
1	BovineHD0100001170	3530635	0.646978	0.00317849	0.00157652	0.701	1.12	1.12
1	BovineHD0100001171	3531368	0.646978	0.00317974	0.00157652	0.702	1.12	1.12
1	BovineHD0100001173	3546098	0.646978	0.00319046	0.00157652	0.705	1.13	1.13
1	BovineHD0100001174	3546860	0.760989	0.00238252	0.00327432	-0.318	-0.301	0.301
1	BovineHD4100000035	3547546	0.760989	0.00238019	0.00327195	-0.318	-0.301	0.301
1	BovineHD0100001175	3549819	0.914835	0.00186112	0.00366549	-0.678	-1.06	1.06
1	BovineHD4100000036	3553857	0.520604	0.00250443	0.00377895	-0.411	-0.6	0.6
1	BovineHD0100001177	3559229	0.604396	0.00198641	0.00518587	-0.96	-0.945	0.945
1	BovineHD0100001179	3565291	0.748626	0.00133283	0.0120878	-2.2	-2.18	2.18
1	ARS-BFGL-NGS-43005	3568205	0.587912	0.00265725	0.00373021	-0.339	-0.114	0.114
1	BovineHD0100001182	3577771	0.835165	0.00227107	0.0020854	0.0853	-0.366	0.366
1	BovineHD0100001183	3578250	0.835165	0.00227107	0.0020854	0.0853	-0.366	0.366
1	BovineHD0100001184	3579259	0.835165	0.00226947	0.00208419	0.0852	-0.366	0.366
1	BovineHD0100001185	3581152	0.774725	0.00259695	0.000836857	1.13	1.07	1.07
1	BovineHD0100001186	3582736	0.820055	0.00233114	0.00172891	0.299	0.0241	0.0241
1	BovineHD0100001187	3584313	0.807692	0.00241807	0.00120123	0.7	0.483	0.483
1	BovineHD0100001189	3586137	0.949176	0.00185655	0.00280747	-0.414	-0.329	0.329
1	BovineHD0100001190	3587051	0.76511	0.00206092	0.00772704	-1.32	-1.32	1.32
1	BovineHD0100001194	3589567	0.942308	0.00183255	0.00225498	-0.207	-0.00883	0.00883
1	BovineHD0100001195	3590218	0.701923	0.00239665	0.00488056	-0.711	-0.574	0.574
1	BovineHD0100001196	3590827	0.70467	0.00237879	0.00497065	-0.737	-0.6	0.6
1	BovineHD0100001197	3591742	0.769231	0.00200929	0.00799814	-1.38	-1.38	1.38
1	BovineHD0100001198	3592517	0.708791	0.00234918	0.0051057	-0.776	-0.64	0.64
1	BovineHD0100001199	3593111	0.938187	0.00182512	0.00196427	-0.0735	0.152	0.152
1	BovineHD0100001200	3593600	0.942308	0.00181017	0.00225413	-0.219	-0.0273	0.0273
1	BovineHD0100001201	3594084	0.769231	0.00201715	0.00799395	-1.38	-1.37	1.37
1	BovineHD0100001202	3594542	0.76511	0.00203865	0.00771759	-1.33	-1.33	1.33
1	BovineHD0100001203	3595025	0.940934	0.00184045	0.00183776	0.00146	0.316	0.316
1	BovineHD0100001204	3596129	0.940934	0.00184077	0.00183613	0.00252	0.318	0.318
1	BovineHD0100001205	3599284	0.940934	0.00184413	0.00183613	0.00435	0.32	0.32
1	BovineHD4100000038	3600844	0.620879	0.00292315	0.00329868	-0.121	0.223	0.223
1	Hapmap59750-rs29024375	3601437	0.614011	0.00298216	0.00318286	-0.0651	0.295	0.295
1	BovineHD0100001207	3602244	0.619505	0.00293726	0.00327538	-0.109	0.231	0.231
1	BovineHD0100001208	3603042	0.620879	0.00292582	0.00329126	-0.118	0.228	0.228
1	BovineHD0100001209	3604163	0.623626	0.00292487	0.00335195	-0.136	0.203	0.203
1	BovineHD0100001212	3607033	0.82967	0.0023997	0.00106146	0.816	0.628	0.628
1	BovineHD0100001214	3610196	0.740385	0.00254623	0.00356351	-0.336	-0.312	0.312
1	BovineHD0100001215	3610923	0.825549	0.00239235	0.000977265	0.895	0.721	0.721
1	BovineHD0100001216	3613714	0.938187	0.00191499	0.003175	-0.506	-0.515	0.515
1	BovineHD0100001217	3614755	0.898352	0.00208487	0.000804569	0.952	1.18	1.18
1	BovineHD0100001218	3615917	0.906593	0.0020492	0.00104967	0.669	0.789	0.789
1	BovineHD0100001219	3621035	0.938187	0.00192323	0.00318048	-0.503	-0.511	0.511
1	BovineHD0100001220	3623929	0.559066	0.00416819	0.0013217	1.15	2.31	2.31
1	BovineHD0100001221	3627023	0.927198	0.00194187	0.00235235	-0.192	-0.181	0.181
1	BTB-00002335	3628012	0.862637	0.00219196	0.00282001	-0.252	-0.584	0.584
1	BovineHD0100001222	3629000	0.820055	0.0024142	0.00128725	0.629	0.409	0.409
1	BovineHD0100001223	3634719	0.57967	0.00398444	0.00139763	1.05	1.82	1.82
1	BovineHD0100001224	3636967	0.721154	0.00274577	0.00330085	-0.184	0.00298	0.00298
1	BovineHD0100001225	3639885	0.737637	0.00261084	0.0036896	-0.346	-0.212	0.212
1	BovineHD0100001226	3643368	0.839286	0.00228713	0.00186812	0.202	-0.206	0.206
1	BovineHD0100001227	3646934	0.71978	0.00279852	0.00332484	-0.172	0.036	0.036
1	BovineHD0100001228	3648533	0.721154	0.00278775	0.00334873	-0.183	0.00381	0.00381
1	ARS-BFGL-NGS-107287	3649944	0.89011	0.00207748	0.00448074	-0.769	-1.23	1.23
1	BovineHD0100001229	3652436	0.726648	0.00274016	0.00347685	-0.238	-0.0556	0.0556
1	BovineHD0100001230	3653085	0.728022	0.00272986	0.00351098	-0.252	-0.0703	0.0703
1	BovineHD0100001231	3654011	0.722527	0.00277105	0.00338137	-0.199	-0.0132	0.0132
1	BovineHD0100001235	3667210	0.847527	0.00237657	0.00259406	-0.0876	-0.533	0.533
1	BovineHD0100001240	3685130	0.842033	0.00236605	0.00187867	0.231	-0.0806	0.0806
1	Hapmap42514-BTA-33574	3687110	0.888736	0.00213301	0.00438971	-0.722	-1.27	1.27
1	BovineHD0100001241	3690499	0.699176	0.00288323	0.00305724	-0.0586	0.137	0.137
1	BovineHD0100001242	3694629	0.557692	0.00257899	0.00432719	-0.518	-0.355	0.355
1	BovineHD0100001244	3696994	0.855769	0.00238146	0.0021389	0.107	-0.163	0.163
1	BovineHD0100001245	3699323	0.855769	0.00237888	0.0021389	0.106	-0.164	0.164
1	BovineHD0100001246	3710175	0.853022	0.00239672	0.00213676	0.115	-0.152	0.152
1	BovineHD0100001249	3721359	0.774725	0.00227852	0.00868456	-1.34	-1.42	1.42
1	BovineHD0100001250	3726245	0.796703	0.00218355	0.010557	-1.58	-2.06	2.06
1	BovineHD0100001251	3734487	0.796703	0.00218346	0.01055	-1.58	-2.06	2.06
1	BovineHD0100001254	3757711	0.817308	0.00239462	0.00406939	-0.53	-0.935	0.935
1	BovineHD0100001255	3761969	0.51511	0.00384442	0.00285197	0.299	0.68	0.68
1	BovineHD0100001257	3772494	0.667582	0.00196429	0.0072501	-1.31	-1.22	1.22
1	BovineHD0100001258	3774190	0.671703	0.00194139	0.00743906	-1.34	-1.07	1.07
1	BovineHD0100001259	3774874	0.668956	0.00195756	0.0073177	-1.32	-1.23	1.23
1	BovineHD0100001260	3782223	0.67033	0.00196245	0.00743873	-1.33	-1.06	1.06
1	BovineHD0100001262	3784998	0.671703	0.00194517	0.00746109	-1.34	-1.07	1.07
1	BovineHD0100001263	3785887	0.666209	0.00197645	0.00721985	-1.3	-1.21	1.21
1	BovineHD0100001265	3790274	0.674451	0.0019301	0.00756777	-1.37	-1.09	1.09
1	ARS-BFGL-NGS-81011	3792863	0.673077	0.00193329	0.00748452	-1.35	-1.08	1.08
1	BovineHD0100001266	3793833	0.675824	0.00191796	0.00761135	-1.38	-1.11	1.11
1	BovineHD0100001267	3794811	0.682692	0.00188015	0.00792875	-1.44	-1.17	1.17
1	BovineHD0100001268	3795707	0.85989	0.00203726	0.00528706	-0.954	-1.73	1.73
1	BovineHD0100001269	3796929	0.539835	0.00242945	0.00430914	-0.573	-0.793	0.793
1	BovineHD0100001270	3797948	0.541209	0.00241718	0.00433372	-0.584	-0.736	0.736
1	BovineHD0100001271	3799268	0.534341	0.00248096	0.00422886	-0.533	-0.722	0.722
1	BovineHD0100001273	3803026	0.590659	0.00285508	0.00321516	-0.119	0.265	0.265
1	BovineHD0100001274	3806541	0.809066	0.00228336	0.00202376	0.121	-0.221	0.221
1	BovineHD0100001275	3807798	0.769231	0.00256662	0.00200281	0.248	0.272	0.272
1	BovineHD0100001276	3808362	0.840659	0.00220351	0.00291457	-0.28	-0.806	0.806
1	BovineHD0100001279	3823969	0.622253	0.00364216	0.00098495	1.31	2.08	2.08
1	BovineHD0100001280	3825308	0.781593	0.00246888	0.00209565	0.164	0.0148	0.0148
1	BovineHD0100001281	3827880	0.895604	0.00194012	0.00605967	-1.14	-1.74	1.74
1	BovineHD0100001282	3830319	0.766484	0.0025545	0.00224251	0.13	0.153	0.153
1	BovineHD0100001283	3832720	0.586538	0.00404954	0.00084292	1.57	3.14	3.14
1	BovineHD0100001285	3841086	0.815934	0.00231417	0.00274473	-0.171	-0.514	0.514
1	BTB-00003162	3846214	0.773352	0.00251759	0.00232727	0.0786	0.00733	0.00733
1	BovineHD0100001286	3850923	0.589286	0.00403259	0.00091497	1.48	2.99	2.99
1	BovineHD0100001287	3861723	0.769231	0.00250898	0.00289232	-0.142	-0.123	0.123
1	BovineHD0100001288	3862536	0.656593	0.0016478	0.00718434	-1.47	-1.37	1.37
1	BovineHD0100001289	3863895	0.902473	0.00184627	0.00702803	-1.34	-1.94	1.94
1	BovineHD0100001290	3865620	0.769231	0.00239977	0.00289259	-0.187	-0.168	0.168
1	BovineHD0100001291	3866343	0.766484	0.00241655	0.00282669	-0.157	-0.137	0.137
1	BovineHD0100001292	3868437	0.766484	0.00242207	0.00283042	-0.156	-0.137	0.137
1	BovineHD0100001293	3869530	0.741758	0.00256915	0.00238629	0.0738	0.0973	0.0973
1	BovineHD0100001294	3870571	0.740385	0.00257866	0.00236163	0.0879	0.111	0.111
1	BovineHD0100001295	3871125	0.603022	0.00193264	0.00546436	-1.04	-1.06	1.06
1	BovineHD0100001297	3873338	0.603022	0.00193264	0.00546436	-1.04	-1.06	1.06
1	BTB-00003073	3873380	0.601648	0.00194132	0.0054268	-1.03	-1.04	1.04
1	BovineHD0100001298	3874496	0.899725	0.00184587	0.00667515	-1.29	-1.95	1.95
1	BovineHD0100001299	3875899	0.820055	0.00219664	0.00238621	-0.0828	-0.422	0.422
1	BovineHD0100001300	3878335	0.526099	0.00235427	0.00400055	-0.53	-0.805	0.805
1	BovineHD0100001301	3881053	0.59478	0.00361842	0.00110145	1.19	2.52	2.52
1	BovineHD0100001302	3881665	0.826923	0.00210481	0.00344661	-0.493	-0.901	0.901
1	BovineHD0100001303	3882262	0.70467	0.00211977	0.00557586	-0.967	-0.832	0.832
1	BovineHD0100001304	3882956	0.826923	0.00213293	0.00345566	-0.483	-0.888	0.888
1	BovineHD0100001305	3885992	0.699176	0.00156249	0.00879059	-1.73	-1.51	1.51
1	BovineHD0100001306	3888577	0.826923	0.00217643	0.00345248	-0.461	-0.864	0.864
1	BovineHD0100001307	3892407	0.826923	0.00217177	0.0034464	-0.462	-0.864	0.864
1	BovineHD0100001308	3893570	0.596154	0.00368467	0.00111385	1.2	2.53	2.53
1	BovineHD0100001309	3897653	0.826923	0.00225499	0.00345093	-0.425	-0.822	0.822
1	BovineHD0100001310	3905997	0.745879	0.00143902	0.012149	-2.13	-2.11	2.11
1	BovineHD0100001311	3909825	0.745879	0.00143902	0.0121418	-2.13	-2.11	2.11
1	BTB-00002966	3913742	0.774725	0.00252236	0.00222718	0.124	0.0534	0.0534
1	BovineHD0100001312	3919961	0.789835	0.00245615	0.00251737	-0.0246	-0.19	0.19
1	BovineHD0100001313	3923031	0.678571	0.00183664	0.0077801	-1.44	-1.17	1.17
1	BovineHD0100001315	3925760	0.938187	0.00186552	0.00339142	-0.598	-0.657	0.657
1	BovineHD0100001316	3928619	0.68544	0.00180544	0.00813977	-1.51	-1.24	1.24
1	BovineHD0100001318	3940733	0.90522	0.00200382	0.00126451	0.46	0.505	0.505
1	BovineHD0100001320	3950527	0.826923	0.00218001	0.00349896	-0.473	-0.877	0.877
1	BovineHD0100001321	3955906	0.618132	0.00191517	0.00559055	-1.07	-1.18	1.18
1	BovineHD0100001322	3957041	0.690934	0.00157864	0.0083426	-1.66	-1.45	1.45
1	BovineHD0100001323	3964369	0.531593	0.00337454	0.00269666	0.224	0.641	0.641
1	BovineHD0100001325	3974265	0.638736	0.00343113	0.000852392	1.39	2.07	2.07
1	BovineHD0100001326	3975003	0.664835	0.00327529	0.000552639	1.78	2.16	2.16
1	BovineHD0100001327	3976719	0.843407	0.00216212	0.00293837	-0.307	-0.845	0.845
1	BovineHD0100001331	3985485	0.81456	0.00223718	0.00269515	-0.186	-0.533	0.533
1	BovineHD0100001332	3987104	0.75	0.00263457	0.001855	0.351	0.425	0.425
1	BovineHD0100001334	3996868	0.788462	0.00241362	0.0024455	-0.0131	-0.178	0.178
1	BovineHD0100001335	4009053	0.583791	0.00182971	0.00528357	-1.06	-1.34	1.34
1	BovineHD0100001336	4010489	0.741758	0.00258033	0.00165929	0.442	0.465	0.465
1	BovineHD0100001337	4011512	0.938187	0.00177376	0.0024052	-0.305	-0.204	0.204
1	BovineHD0100001338	4012541	0.93956	0.00176755	0.00251523	-0.353	-0.279	0.279
1	BovineHD0100001339	4013822	0.938187	0.00177182	0.0024057	-0.306	-0.206	0.206
1	BovineHD0100001341	4015647	0.561813	0.00201768	0.00479556	-0.866	-1.09	1.09
1	BovineHD0100001342	4017463	0.748626	0.00263012	0.00224271	0.159	0.183	0.183
1	BovineHD0100001343	4024144	0.576923	0.00394176	0.00123279	1.16	1.99	1.99
1	BovineHD0100001344	4025521	0.578297	0.00392427	0.00124324	1.15	1.97	1.97
1	BovineHD0100001345	4026586	0.586538	0.00381945	0.00128563	1.09	2.32	2.32
1	BovineHD0100001346	4027668	0.681319	0.00295478	0.00196181	0.41	0.792	0.792
1	BovineHD0100001347	4028258	0.585165	0.00383688	0.0012639	1.11	2.36	2.36
1	BTA-34568-no-rs	4029125	0.813187	0.00219037	0.00345369	-0.455	-0.848	0.848
1	BovineHD0100001348	4030192	0.585165	0.0038289	0.00131571	1.07	2.29	2.29
1	BovineHD0100001349	4030801	0.586538	0.00381359	0.00132435	1.06	2.27	2.27
1	BovineHD0100001350	4033310	0.576923	0.00394024	0.0012756	1.13	1.94	1.94
1	BovineHD0100001355	4042630	0.90522	0.00195671	0.00719543	-1.3	-1.9	1.9
1	BovineHD0100001359	4046552	0.901099	0.00199664	0.0018989	0.0502	-0.0534	0.0534
1	BovineHD0100001362	4052762	0.857143	0.00212344	0.00355129	-0.514	-1.08	1.08
1	BovineHD0100001364	4057160	0.90522	0.0019342	0.00719314	-1.31	-1.91	1.91
1	BovineHD0100001367	4065811	0.634615	0.00254186	0.00418142	-0.498	-0.301	0.301
1	BovineHD0100001368	4067489	0.681319	0.00252338	0.00479462	-0.642	-0.322	0.322
1	BovineHD0100001369	4071878	0.946429	0.00191453	0.00376468	-0.676	-0.738	0.738
1	BovineHD0100001370	4080841	0.701923	0.00311874	0.00180264	0.548	0.695	0.695
1	BovineHD0100001375	4102986	0.54533	0.00377199	0.0031501	0.18	0.579	0.579
1	BovineHD0100001378	4126617	0.842033	0.00266598	0.00300907	-0.121	-0.581	0.581
1	BovineHD0100001379	4129667	0.858516	0.00256733	0.00355221	-0.325	-0.801	0.801
1	BovineHD0100001382	4145943	0.93956	0.00223116	0.0134021	-1.79	-2.5	2.5
1	BovineHD0100001385	4156330	0.509615	0.00317394	0.00415246	-0.269	-0.431	0.431
1	BovineHD0100001387	4170042	0.565934	0.00269077	0.00511485	-0.642	-0.726	0.726
1	BovineHD0100001392	4182166	0.89011	0.0025564	0.00249922	0.0226	-0.123	0.123
1	BovineHD0100001393	4188166	0.92033	0.00248512	0.00219167	0.126	0.27	0.27
1	BovineHD0100001394	4189504	0.84478	0.00275838	0.00348449	-0.234	-0.741	0.741
1	BovineHD0100001398	4203274	0.934066	0.00255102	0.00277156	-0.0829	0.138	0.138
1	BovineHD0100001400	4219292	0.92033	0.00262321	0.0021687	0.19	0.362	0.362
1	BovineHD0100001403	4245840	0.93544	0.00254858	0.00285957	-0.115	0.0879	0.0879
1	BovineHD0100001405	4265767	0.792582	0.00255427	0.00998918	-1.36	-1.82	1.82
1	BovineHD0100001406	4273282	0.582418	0.0041441	0.00195467	0.751	1.75	1.75
1	BTB-01747944	4282516	0.872253	0.0024768	0.00397928	-0.474	-0.939	0.939
1	BovineHD0100001408	4283771	0.763736	0.0023623	0.00883546	-1.32	-1.31	1.31
1	BovineHD0100001409	4286473	0.745879	0.00309482	0.00130512	0.863	0.886	0.886
1	BovineHD0100001410	4287796	0.763736	0.00229104	0.00883546	-1.35	-1.34	1.34
1	BTB-01991572	4290404	0.907967	0.0021484	0.00675538	-1.15	-1.68	1.68
1	BovineHD0100001411	4291148	0.778846	0.00285148	0.00212195	0.296	0.225	0.225
1	BovineHD0100001412	4295157	0.763736	0.00230991	0.00880346	-1.34	-1.33	1.33
1	BovineHD0100001413	4295810	0.745879	0.00315506	0.0015434	0.715	0.738	0.738
1	BTB-02105769	4311365	0.744505	0.00315521	0.00152935	0.724	0.747	0.747
1	BovineHD0100001415	4315172	0.763736	0.00230523	0.0088142	-1.34	-1.34	1.34
1	BovineHD0100001416	4319821	0.744505	0.00310474	0.00152935	0.708	0.731	0.731
1	BovineHD0100001417	4329786	0.739011	0.00260524	0.00733173	-1.03	-0.902	0.902
1	BovineHD0100001418	4336594	0.739011	0.00260161	0.00731468	-1.03	-0.901	0.901
1	ARS-BFGL-NGS-65157	4348137	0.92033	0.00225447	0.00323888	-0.362	-0.424	0.424
1	BovineHD0100001421	4356590	0.717033	0.00264957	0.0064038	-0.882	-0.677	0.677
1	BovineHD0100001422	4358691	0.717033	0.00264957	0.0064038	-0.882	-0.677	0.677
1	BovineHD0100001423	4361094	0.649725	0.00316701	0.00436262	-0.32	-0.0661	0.0661
1	BovineHD0100001424	4361639	0.550824	0.00404204	0.0029414	0.318	0.981	0.981
1	BovineHD0100001425	4363180	0.556319	0.00202416	0.00562399	-1.02	-1.16	1.16
1	BovineHD0100001426	4365636	0.616758	0.00349376	0.00369958	-0.0572	0.307	0.307
1	BovineHD0100001427	4367183	0.568681	0.0040649	0.00297153	0.313	0.845	0.845
1	BovineHD0100001428	4369855	0.733516	0.00253064	0.00705505	-1.03	-0.893	0.893
1	BovineHD0100001429	4370999	0.575549	0.00397473	0.00304285	0.267	0.663	0.663
1	BovineHD0100001430	4371968	0.509615	0.00496932	0.00233963	0.753	1.27	1.27
1	BovineHD0100001431	4373268	0.531593	0.004581	0.00255164	0.585	1.29	1.29
1	BovineHD0100001432	4374740	0.745879	0.00248336	0.00777979	-1.14	-1.12	1.12
1	BovineHD0100001433	4381122	0.598901	0.00370145	0.0037208	-0.00521	0.461	0.461
1	BovineHD0100001434	4382568	0.508242	0.00498107	0.00256926	0.662	1.12	1.12
1	BovineHD0100001435	4383583	0.578297	0.00404439	0.00339939	0.174	0.525	0.525
1	BovineHD0100001436	4386211	0.586538	0.00394004	0.00353306	0.109	0.651	0.651
1	BovineHD0100001437	4389582	0.586538	0.0039305	0.00352154	0.11	0.652	0.652
1	BovineHD0100001439	4395238	0.895604	0.00232245	0.00607619	-0.962	-1.5	1.5
1	BovineHD0100001440	4396787	0.57967	0.00401768	0.00327228	0.205	0.572	0.572
1	BovineHD0100001441	4402179	0.578297	0.00404671	0.0032615	0.216	0.587	0.587
1	BovineHD0100001442	4405902	0.686813	0.00329957	0.00515056	-0.445	-0.114	0.114
1	BovineHD0100001443	4410834	0.682692	0.00333719	0.00506642	-0.418	-0.0844	0.0844
1	BovineHD0100001444	4421333	0.682692	0.0033494	0.00504745	-0.41	-0.0765	0.0765
1	BovineHD0100001448	4441605	0.695055	0.00319929	0.00557094	-0.555	-0.352	0.352
1	BovineHD0100001449	4446549	0.707418	0.00310527	0.00599487	-0.658	-0.52	0.52
1	BTB-01996267	4451105	0.896978	0.0026886	0.00198993	0.301	0.266	0.266
1	BovineHD0100001451	4471109	0.896978	0.00268944	0.00198993	0.301	0.266	0.266
1	BovineHD0100001452	4476954	0.896978	0.00268996	0.00198993	0.301	0.267	0.267
1	BovineHD0100001457	4509102	0.894231	0.0026952	0.00179545	0.406	0.413	0.413
1	BovineHD0100001458	4512687	0.707418	0.00314817	0.00282093	0.11	0.253	0.253
1	BovineHD0100001459	4514497	0.607143	0.00209677	0.00630676	-1.1	-1.14	1.14
1	BovineHD0100001460	4520604	0.506868	0.00283189	0.00412389	-0.376	-0.61	0.61
1	BovineHD0100001461	4522558	0.623626	0.00196802	0.00688472	-1.25	-1.25	1.25
1	BovineHD0100001462	4530391	0.931319	0.00216313	0.00282631	-0.267	-0.147	0.147
1	BovineHD0100001463	4531279	0.93544	0.00215034	0.00318852	-0.394	-0.342	0.342
1	BovineHD0100001464	4532199	0.71978	0.00265003	0.00617905	-0.847	-0.64	0.64
1	BovineHD0100001465	4536482	0.93544	0.00226272	0.00318799	-0.343	-0.263	0.263
1	BovineHD0100001482	4569526	0.934066	0.00226242	0.00306203	-0.303	-0.201	0.201
1	BovineHD0100001483	4572247	0.934066	0.00227287	0.00307187	-0.301	-0.199	0.199
1	BovineHD0100001484	4577608	0.781593	0.00233124	0.00918117	-1.37	-1.65	1.65
1	BovineHD0100001485	4585199	0.532967	0.00427758	0.00238142	0.586	1.29	1.29
1	BovineHD0100001486	4591202	0.54533	0.00410015	0.00248339	0.501	1.13	1.13
1	BovineHD0100001487	4595043	0.896978	0.0021266	0.00154157	0.322	0.295	0.295
1	BovineHD0100001488	4597695	0.673077	0.0027723	0.00430359	-0.44	-0.142	0.142
1	Hapmap38555-BTA-101264	4602508	0.895604	0.00209821	0.00131718	0.466	0.496	0.496
1	BovineHD0100001489	4604847	0.510989	0.00193893	0.00481518	-0.91	-1.27	1.27
1	BovineHD0100001491	4608260	0.532967	0.00193506	0.00481338	-0.911	-1.4	1.4
1	BovineHD0100001492	4610332	0.90522	0.00192725	0.00634553	-1.19	-1.74	1.74
1	BovineHD0100001493	4610824	0.730769	0.00287486	0.000719848	1.38	1.52	1.52
1	BovineHD0100001494	4614753	0.887363	0.00204872	0.00092753	0.792	0.945	0.945
1	BovineHD0100001495	4617509	0.895604	0.00198138	0.00529436	-0.983	-1.53	1.53
1	BovineHD0100001496	4618566	0.804945	0.00242379	0.00179864	0.298	-0.00484	0.00484
1	BovineHD0100001497	4620652	0.851648	0.00217481	0.00281926	-0.26	-0.705	0.705
1	BovineHD0100001498	4621450	0.770604	0.00261904	0.00145178	0.59	0.521	0.521
1	BovineHD0100001499	4622963	0.644231	0.00269041	0.00392499	-0.378	-0.133	0.133
1	BovineHD0100001501	4627928	0.895604	0.00194753	0.00528114	-0.998	-1.55	1.55
1	BovineHD0100001502	4629029	0.64011	0.00272055	0.00382597	-0.341	-0.0901	0.0901
1	BovineHD0100001503	4630221	0.625	0.00285545	0.00351665	-0.208	0.11	0.11
1	BovineHD0100001504	4631006	0.895604	0.00195078	0.00530307	-1	-1.55	1.55
1	BovineHD0100001505	4633610	0.56044	0.00348976	0.00267007	0.268	0.77	0.77
1	BovineHD0100001506	4635047	0.611264	0.00294548	0.00307253	-0.0422	0.329	0.329
1	BovineHD0100001507	4636357	0.692308	0.00234851	0.00472957	-0.7	-0.496	0.496
1	BovineHD0100001508	4640676	0.791209	0.00185973	0.00992223	-1.67	-2.18	2.18
1	BovineHD0100001509	4644545	0.517857	0.00364694	0.00239635	0.42	0.876	0.876
1	BovineHD0100001512	4654050	0.517857	0.00210817	0.00413834	-0.674	-0.889	0.889
1	BovineHD0100001513	4655323	0.693681	0.00306681	0.000758605	1.4	1.57	1.57
1	BovineHD0100001515	4659002	0.847527	0.00226587	0.00129039	0.563	0.392	0.392
1	BovineHD0100001516	4660347	0.847527	0.00226587	0.00129039	0.563	0.392	0.392
1	BovineHD0100001517	4662835	0.847527	0.00226587	0.00129039	0.563	0.392	0.392
1	BovineHD0100001523	4707480	0.842033	0.00225585	0.00285724	-0.236	-0.744	0.744
1	BovineHD0100001526	4721476	0.538462	0.00217286	0.00441819	-0.71	-1.04	1.04
1	BovineHD0100001527	4722273	0.881868	0.00200467	0.00102742	0.668	0.764	0.764
1	Hapmap60540-rs29021339	4727118	0.853022	0.00207461	0.00334677	-0.478	-1.03	1.03
1	BovineHD0100001531	4734576	0.68544	0.00231237	0.00462851	-0.694	-0.377	0.377
1	BovineHD0100001534	4739534	0.614011	0.00277432	0.00324598	-0.157	0.161	0.161
1	BovineHD0100001536	4746952	0.711538	0.00286073	0.000949083	1.1	1.32	1.32
1	BovineHD0100001537	4753811	0.615385	0.00359091	0.00100654	1.27	2.25	2.25
1	BovineHD0100001539	4762830	0.899725	0.00202506	0.00171982	0.163	0.0739	0.0739
1	BovineHD0100001546	4773582	0.843407	0.00226892	0.00118474	0.65	0.515	0.515
1	BovineHD0100001548	4776246	0.781593	0.00202605	0.00891082	-1.48	-1.77	1.77
1	BovineHD0100001561	4804385	0.803571	0.00193345	0.010947	-1.73	-2.47	2.47
1	BovineHD0100001562	4808910	0.65522	0.00344267	0.000638919	1.68	2.07	2.07
1	BovineHD0100001563	4811039	0.870879	0.00228265	0.000383775	1.78	2.33	2.33
1	BovineHD0100001565	4814411	0.891484	0.00218468	0.000461807	1.55	2.02	2.02
1	BovineHD0100001566	4815563	0.892857	0.0021848	0.000467706	1.54	2	2
1	BovineHD0100001568	4818441	0.929945	0.00201859	0.0018504	0.087	0.215	0.215
1	BovineHD0100001569	4819625	0.902473	0.00214051	0.000538067	1.38	1.76	1.76
1	BovineHD0100001573	4824214	0.866758	0.00230435	0.000309748	2.01	2.53	2.53
1	BovineHD0100001574	4824783	0.929945	0.00202273	0.00185009	0.0892	0.219	0.219
1	BovineHD0100001576	4826664	0.923077	0.00205139	0.0014488	0.348	0.586	0.586
1	BTB-01160178	4827245	0.888736	0.00220784	0.000416133	1.67	2.23	2.23
1	BovineHD0100001577	4830270	0.898352	0.00217109	0.000483047	1.5	1.94	1.94
1	BovineHD0100001578	4833326	0.898352	0.00216634	0.000478425	1.51	1.95	1.95
1	BovineHD0100001581	4841727	0.929945	0.00204699	0.00185224	0.1	0.234	0.234
1	BovineHD0100001582	4843260	0.858516	0.00224074	0.00293176	-0.269	-0.718	0.718
1	BovineHD0100001583	4846576	0.857143	0.00223509	0.000704762	1.15	1.38	1.38
1	BovineHD0100001584	4849155	0.739011	0.00140008	0.0102392	-1.99	-1.86	1.86
1	BovineHD0100001585	4852511	0.737637	0.00140164	0.0101115	-1.98	-1.85	1.85
1	BovineHD0100001586	4855509	0.914835	0.00179719	0.00221558	-0.209	-0.376	0.376
1	BovineHD0100001588	4868044	0.596154	0.00205461	0.00468275	-0.824	-0.951	0.951
1	BovineHD0100001590	4873984	0.858516	0.00198415	0.000607689	1.18	1.43	1.43
1	BovineHD0100001591	4878114	0.858516	0.00198529	0.000607689	1.18	1.43	1.43
1	Hapmap43435-BTA-101251	4880750	0.940934	0.00168281	0.00152099	0.101	0.471	0.471
1	BovineHD0100001593	4881314	0.583791	0.00205974	0.00442217	-0.764	-0.839	0.839
1	BovineHD0100001594	4882310	0.581044	0.00207751	0.00436329	-0.742	-0.801	0.801
1	BovineHD0100001596	4894678	0.862637	0.00200082	0.000524249	1.34	1.61	1.61
1	BovineHD0100001597	4895760	0.899725	0.00184603	0.00110068	0.517	0.568	0.568
1	BovineHD0100001598	4896600	0.576923	0.00274703	0.00296153	-0.0752	0.157	0.157
1	BovineHD0100001600	4904496	0.548077	0.00198564	0.00409883	-0.725	-0.978	0.978
1	BovineHD0100001601	4908335	0.546703	0.00198832	0.00408513	-0.72	-0.97	0.97
1	ARS-BFGL-NGS-111125	4910208	0.641484	0.00219255	0.00396803	-0.593	-0.384	0.384
1	BovineHD0100001602	4910792	0.546703	0.00191672	0.00407902	-0.755	-1.03	1.03
1	BovineHD0100001603	4911346	0.641484	0.00235255	0.00396803	-0.523	-0.302	0.302
1	BovineHD0100001604	4913321	0.641484	0.00235426	0.00397152	-0.523	-0.302	0.302
1	BovineHD0100001605	4914001	0.645604	0.00231958	0.0040323	-0.553	-0.337	0.337
1	BovineHD0100001606	4915411	0.642857	0.0023439	0.00403023	-0.542	-0.324	0.324
1	BovineHD0100001607	4918544	0.847527	0.00234401	0.00074941	1.14	1.21	1.21
1	BovineHD0100001615	4942020	0.873626	0.00222173	0.00127577	0.555	0.551	0.551
1	BovineHD0100001618	4955651	0.575549	0.00402517	0.00110137	1.3	2.19	2.19
1	BovineHD0100001619	4956669	0.57967	0.00396523	0.00111623	1.27	2.14	2.14
1	BovineHD0100001620	4957230	0.57967	0.00396353	0.00111623	1.27	2.14	2.14
1	BTB-01159977	4957717	0.585165	0.00389589	0.00116955	1.2	2.52	2.52
1	BovineHD0100001622	4966920	0.923077	0.00192366	0.00135095	0.353	0.594	0.594
1	BovineHD0100001623	4974829	0.60989	0.0036543	0.00140825	0.954	1.72	1.72
1	BovineHD0100001624	4976004	0.597527	0.0037881	0.00118607	1.16	2.47	2.47
1	BovineHD0100001627	4991210	0.913462	0.00207687	0.00272997	-0.273	-0.47	0.47
1	BovineHD0100001629	4996189	0.754121	0.0027045	0.00249164	0.082	0.135	0.135
1	Hapmap44178-BTA-101248	5010974	0.884615	0.00213325	0.000988976	0.769	0.91	0.91
1	BovineHD0100001636	5014348	0.907967	0.00202382	0.0024692	-0.199	-0.393	0.393
1	BovineHD0100001637	5015373	0.777473	0.00265257	0.00096291	1.01	0.947	0.947
1	BovineHD0100001643	5030506	0.906593	0.00210113	0.00140673	0.401	0.425	0.425
1	BovineHD0100001645	5032222	0.637363	0.00363718	0.000993968	1.3	1.95	1.95
1	ARS-BFGL-NGS-114983	5034441	0.64011	0.0036065	0.00100157	1.28	1.8	1.8
1	BovineHD0100001646	5035518	0.653846	0.00345941	0.00130818	0.972	1.3	1.3
1	BovineHD0100001647	5036956	0.648352	0.00350751	0.0012095	1.06	1.54	1.54
1	BovineHD0100001648	5038581	0.648352	0.00351628	0.0012095	1.07	1.55	1.55
1	BovineHD0100001649	5039724	0.623626	0.00379245	0.000861764	1.48	2.31	2.31
1	BovineHD0100001650	5040281	0.648352	0.00353194	0.0012095	1.07	1.55	1.55
1	BovineHD0100001651	5047271	0.651099	0.00350111	0.00128789	1	1.33	1.33
1	BovineHD0100001653	5049637	0.872253	0.00229438	0.0015683	0.38	0.299	0.299
1	BovineHD0100001655	5055906	0.872253	0.00229911	0.0015683	0.383	0.302	0.302
1	BovineHD0100001660	5069625	0.861264	0.00234337	0.00125683	0.623	0.621	0.621
1	BovineHD0100001661	5073291	0.917582	0.00204749	0.00223535	-0.0878	-0.199	0.199
1	BovineHD0100001665	5090470	0.748626	0.00272646	0.0024407	0.111	0.134	0.134
1	BovineHD0100001668	5100805	0.633242	0.0034476	0.00139482	0.905	1.46	1.46
1	BovineHD0100001670	5103124	0.896978	0.00196697	0.00111994	0.563	0.632	0.632
1	BovineHD0100001671	5105044	0.563187	0.00413787	0.000786215	1.66	3.06	3.06
1	BovineHD0100001675	5130839	0.927198	0.00194052	0.00216264	-0.108	-0.0625	0.0625
1	BovineHD0100001677	5135990	0.813187	0.00238843	0.000581313	1.41	1.34	1.34
1	BovineHD0100001678	5141736	0.847527	0.00222603	0.000669693	1.2	1.3	1.3
1	BovineHD0100001679	5147724	0.582418	0.00230081	0.0037942	-0.5	-0.389	0.389
1	BovineHD0100001680	5151376	0.865385	0.00190286	0.000808476	0.856	0.942	0.942
1	BovineHD0100001681	5153766	0.673077	0.00165089	0.00642865	-1.36	-1.09	1.09
1	BovineHD0100001682	5158589	0.879121	0.00193109	0.0010737	0.587	0.598	0.598
1	BovineHD0100001683	5161824	0.879121	0.00193109	0.0010737	0.587	0.598	0.598
1	BovineHD0100001684	5162651	0.879121	0.00193109	0.0010737	0.587	0.598	0.598
1	BovineHD0100001685	5163458	0.879121	0.00193109	0.0010737	0.587	0.598	0.598
1	BovineHD0100001686	5164327	0.523352	0.00292825	0.00301086	-0.0278	0.0645	0.0645
1	BovineHD0100001687	5167453	0.648352	0.00175229	0.00619628	-1.26	-1.16	1.16
1	BovineHD0100001688	5171613	0.539835	0.00285304	0.00322249	-0.122	0.0187	0.0187
1	BTB-01728863	5179453	0.548077	0.00279311	0.00334113	-0.179	-0.0395	0.0395
1	BovineHD0100001692	5192757	0.549451	0.00233729	0.00394376	-0.523	-0.631	0.631
1	BovineHD0100001693	5197676	0.508242	0.00316531	0.00287371	0.0966	0.179	0.179
1	BovineHD0100001694	5198386	0.898352	0.00187675	0.00132262	0.35	0.334	0.334
1	BovineHD0100001695	5202533	0.590659	0.00255273	0.00398198	-0.445	-0.297	0.297
1	BovineHD0100001696	5209212	0.627747	0.00226189	0.00462395	-0.715	-0.551	0.551
1	BovineHD0100001698	5216534	0.524725	0.00312072	0.00295181	0.0556	0.209	0.209
1	BovineHD0100001699	5218053	0.51511	0.00256584	0.00360041	-0.339	-0.348	0.348
1	BovineHD0100001701	5226641	0.726648	0.00199729	0.00596909	-1.09	-0.985	0.985
1	BovineHD0100001702	5229668	0.605769	0.00194174	0.00498169	-0.942	-0.92	0.92
1	BovineHD4100000041	5297406	0.586538	0.00204142	0.0045728	-0.806	-0.911	0.911
1	BovineHD0100001704	5309012	0.758242	0.00189285	0.00744163	-1.37	-1.43	1.43
1	BovineHD0100001705	5314060	0.697802	0.00216952	0.00478952	-0.792	-0.586	0.586
1	BovineHD0100001706	5316080	0.853022	0.00198605	0.00170947	0.15	-0.1	0.1
1	ARS-BFGL-NGS-100349	5319965	0.625	0.0023951	0.00398165	-0.508	-0.281	0.281
1	BovineHD0100001719	5336072	0.781593	0.00194978	0.00836424	-1.46	-1.75	1.75
1	BovineHD0100001720	5337897	0.777473	0.00196468	0.00804625	-1.41	-1.49	1.49
1	BovineHD0100001721	5344247	0.777473	0.00196468	0.00807445	-1.41	-1.49	1.49
1	BovineHD0100001722	5349437	0.888736	0.00196586	0.000635905	1.13	1.44	1.44
1	BovineHD0100001723	5350406	0.934066	0.00178713	0.00267438	-0.403	-0.357	0.357
1	BTA-123503-no-rs	5351369	0.872253	0.00201822	0.000547301	1.3	1.64	1.64
1	BovineHD0100001725	5367685	0.813187	0.00174737	0.0107191	-1.81	-2.44	2.44
1	BovineHD0100001726	5370848	0.876374	0.00199716	0.000539228	1.31	1.64	1.64
1	BovineHD0100001727	5372294	0.899725	0.00189488	0.00133035	0.354	0.34	0.34
1	BTA-122021-no-rs	5374084	0.873626	0.00201205	0.000524014	1.35	1.7	1.7
1	BovineHD0100001729	5382022	0.934066	0.00176971	0.00264515	-0.402	-0.355	0.355
1	BovineHD0100001731	5385525	0.642857	0.00237082	0.00340684	-0.363	-0.115	0.115
1	BovineHD0100001732	5388020	0.592033	0.00268391	0.002578	0.0403	0.539	0.539
1	BovineHD0100001733	5390109	0.736264	0.00211545	0.00231926	-0.092	0.0418	0.0418
1	BovineHD0100001734	5392162	0.625	0.00287083	0.000751007	1.34	2.13	2.13
1	BTB-00003770	5398072	0.712912	0.00173058	0.00469063	-0.997	-0.792	0.792
1	BovineHD0100001736	5399101	0.623626	0.00152152	0.00466296	-1.12	-1.08	1.08
1	BovineHD0100001737	5402036	0.718407	0.00174196	0.00480057	-1.01	-0.808	0.808
1	BovineHD0100001738	5405511	0.718407	0.00221557	0.00204243	0.0814	0.291	0.291
1	BovineHD0100001739	5409762	0.528846	0.00396756	0.000600815	1.89	3.38	3.38
1	BovineHD0100001740	5413738	0.527473	0.00394907	0.000597974	1.89	3.38	3.38
1	BovineHD0100001741	5418943	0.605769	0.00312282	0.000771816	1.4	2.34	2.34
1	BovineHD0100001742	5422232	0.938187	0.00151236	0.00115758	0.267	0.678	0.678
1	BovineHD0100001743	5426423	0.896978	0.00164568	0.000488131	1.22	1.54	1.54
1	BTB-00003715	5428215	0.575549	0.00342992	0.000688603	1.61	2.64	2.64
1	BovineHD0100001744	5429774	0.715659	0.00228924	0.00217925	0.0492	0.258	0.258
1	BovineHD0100001745	5432229	0.711538	0.00231329	0.00213465	0.0804	0.29	0.29
1	BovineHD0100001746	5434615	0.873626	0.00179811	0.000778399	0.837	0.96	0.96
1	BovineHD0100001747	5435364	0.541209	0.00180729	0.00380274	-0.744	-1.01	1.01
1	BovineHD0100001748	5436086	0.869505	0.00198338	0.000540089	1.3	1.55	1.55
1	BovineHD0100001749	5437288	0.851648	0.00208342	0.000418583	1.6	2.05	2.05
1	BovineHD0100001750	5438044	0.847527	0.00210314	0.00039105	1.68	1.98	1.98
1	BovineHD0100001752	5441472	0.846154	0.00211134	0.000385033	1.7	2.01	2.01
1	BovineHD0100001753	5443891	0.851648	0.00207497	0.000418583	1.6	2.04	2.04
1	BovineHD0100001754	5450085	0.940934	0.00172513	0.00245087	-0.351	-0.232	0.232
1	BovineHD0100001756	5456972	0.861264	0.00203351	0.00051912	1.37	1.64	1.64
1	BovineHD0100001758	5465287	0.885989	0.0018589	0.00153884	0.189	0.0627	0.0627
1	BovineHD0100001759	5468830	0.854396	0.00205321	0.000495103	1.42	1.78	1.78
1	BovineHD0100001760	5469677	0.848901	0.00208348	0.000456884	1.52	1.75	1.75
1	BovineHD0100001761	5471090	0.853022	0.00206427	0.000483528	1.45	1.82	1.82
1	BovineHD0100001764	5476242	0.773352	0.00234972	0.00144003	0.49	0.421	0.421
1	BovineHD0100001765	5476780	0.895604	0.00182278	0.00152097	0.181	0.0985	0.0985
1	BovineHD0100001767	5483788	0.771978	0.00235139	0.00148634	0.459	0.389	0.389
1	BovineHD0100001768	5486780	0.789835	0.00225961	0.00167716	0.298	0.161	0.161
1	BovineHD0100001771	5493695	0.828297	0.00212093	0.000551303	1.35	1.25	1.25
1	BovineHD0100001772	5494530	0.828297	0.00212171	0.000547209	1.36	1.26	1.26
1	BovineHD0100001773	5495276	0.828297	0.00212171	0.000547209	1.36	1.26	1.26
1	Hapmap38892-BTA-36614	5496635	0.82967	0.0021159	0.000559641	1.33	1.23	1.23
1	BovineHD0100001776	5507402	0.864011	0.00197011	0.00076315	0.948	1.07	1.07
1	BovineHD0100001778	5518119	0.611264	0.00233645	0.00299284	-0.248	0.0282	0.0282
1	BTB-00003652	5519845	0.513736	0.00319144	0.00196843	0.483	0.978	0.978
1	BovineHD0100001779	5525701	0.818681	0.0014036	0.0107078	-2.03	-2.69	2.69
1	BovineHD0100001780	5530288	0.850275	0.00175469	0.00166912	0.05	-0.248	0.248
1	BovineHD0100001783	5540310	0.549451	0.00258977	0.00248682	0.0406	0.338	0.338
1	BTA-120711-no-rs	5541297	0.619505	0.00209769	0.00327175	-0.444	-0.26	0.26
1	BovineHD0100001785	5543434	0.81044	0.00179497	0.0020954	-0.155	-0.496	0.496
1	BovineHD0100001786	5544198	0.81044	0.00179497	0.0020954	-0.155	-0.496	0.496
1	BovineHD0100001788	5549420	0.601648	0.00218977	0.00295518	-0.3	-0.0251	0.0251
1	BovineHD0100001789	5549952	0.909341	0.00143382	0.00610175	-1.45	-2.09	2.09
1	BovineHD0100001791	5551264	0.593407	0.00228761	0.00283592	-0.215	0.0991	0.0991
1	BovineHD0100001792	5551724	0.909341	0.00148021	0.00610777	-1.42	-2.05	2.05
1	BovineHD0100001793	5554268	0.891484	0.00156979	0.00196363	-0.224	-0.467	0.467
1	BovineHD0100001796	5561368	0.909341	0.00148695	0.00611864	-1.41	-2.05	2.05
1	BovineHD0100001797	5563746	0.568681	0.00167702	0.00393521	-0.853	-1.07	1.07
1	BovineHD4100000043	5564942	0.585165	0.00158972	0.00423432	-0.98	-1.21	1.21
1	BovineHD0100001798	5565646	0.575549	0.00164001	0.00406542	-0.908	-1.08	1.08
1	BovineHD0100001799	5566364	0.570055	0.00167142	0.0039645	-0.864	-1.01	1.01
1	BovineHD0100001800	5567248	0.697802	0.00243993	0.000664013	1.3	1.48	1.48
1	BTA-36594-no-rs	5568133	0.898352	0.00155333	0.00456479	-1.08	-1.66	1.66
1	BovineHD0100001801	5571299	0.622253	0.00306033	0.000610385	1.61	2.48	2.48
1	BovineHD0100001805	5587624	0.846154	0.00179644	0.00273661	-0.421	-1.01	1.01
1	BovineHD0100001807	5597518	0.923077	0.00158622	0.00188371	-0.172	-0.153	0.153
1	BovineHD0100001808	5600598	0.71978	0.00226453	0.00175115	0.257	0.467	0.467
1	BovineHD0100001809	5602895	0.851648	0.00169957	0.0030679	-0.591	-1.19	1.19
1	BovineHD0100001810	5605714	0.825549	0.00180968	0.00083784	0.77	0.574	0.574
1	BovineHD0100001811	5606518	0.837912	0.00172844	0.00257335	-0.398	-1.03	1.03
1	BovineHD0100001812	5607641	0.586538	0.00252541	0.00271217	-0.0713	0.343	0.343
1	BovineHD0100001814	5617154	0.737637	0.00167706	0.00598456	-1.27	-1.14	1.14
1	BovineHD0100001816	5623075	0.633242	0.00166614	0.00554722	-1.2	-1.19	1.19
1	BovineHD0100001817	5629110	0.857143	0.00211487	0.00150039	0.343	0.185	0.185
1	BovineHD0100001818	5630880	0.916209	0.00188315	0.0026401	-0.338	-0.564	0.564
1	BovineHD0100001820	5640504	0.949176	0.00176649	0.00530377	-1.1	-1.4	1.4
1	BovineHD0100001828	5653344	0.883242	0.001996	0.00219445	-0.0948	-0.352	0.352
1	BovineHD0100001829	5654090	0.835165	0.0021812	0.000966294	0.814	0.629	0.629
1	BovineHD0100001839	5669961	0.881868	0.00199399	0.0021663	-0.0829	-0.335	0.335
1	BovineHD0100001840	5671437	0.869505	0.00203709	0.00168951	0.187	0.0207	0.0207
1	BovineHD0100001841	5673585	0.936813	0.00177386	0.00381723	-0.766	-0.917	0.917
1	BovineHD0100001842	5674797	0.879121	0.00199923	0.00203591	-0.0182	-0.279	0.279
1	BovineHD0100001844	5682299	0.877747	0.00200329	0.00199023	0.00654	-0.243	0.243
1	BovineHD0100001845	5682953	0.877747	0.00200329	0.00199023	0.00654	-0.243	0.243
1	BovineHD0100001846	5684751	0.54533	0.00210076	0.00389649	-0.618	-0.794	0.794
1	BovineHD0100001847	5687339	0.925824	0.001685	0.00100301	0.519	0.83	0.83
1	BovineHD0100001848	5691295	0.932692	0.00165926	0.00132268	0.227	0.616	0.616
1	BovineHD0100001853	5700356	0.887363	0.00178359	0.00245166	-0.318	-0.679	0.679
1	BovineHD0100001854	5703347	0.552198	0.00222842	0.00369927	-0.507	-0.338	0.338
1	BovineHD0100001855	5707932	0.778846	0.00152049	0.00791008	-1.65	-1.73	1.73
1	BTA-35598-no-rs	5712202	0.68956	0.00149737	0.00720153	-1.57	-1.31	1.31
1	BovineHD0100001857	5721588	0.868132	0.00173501	0.00161699	0.0704	-0.14	0.14
1	BovineHD0100001858	5722255	0.888736	0.00165841	0.00252428	-0.42	-0.828	0.828
1	BovineHD0100001860	5725757	0.554945	0.00214831	0.00369082	-0.541	-0.393	0.393
1	BovineHD0100001861	5726641	0.868132	0.00171365	0.00161001	0.0624	-0.151	0.151
1	BovineHD0100001862	5731144	0.554945	0.00214439	0.00375087	-0.559	-0.422	0.422
1	BovineHD0100001863	5732742	0.554945	0.00214439	0.00375087	-0.559	-0.422	0.422
1	BovineHD0100001864	5736280	0.554945	0.00213836	0.00374024	-0.559	-0.422	0.422
1	BovineHD0100001865	5740670	0.554945	0.00213431	0.00373319	-0.559	-0.422	0.422
1	Hapmap58931-rs29010773	5741816	0.89011	0.0016433	0.00257223	-0.448	-0.78	0.78
1	BovineHD0100001867	5746335	0.714286	0.00168933	0.00555473	-1.19	-0.985	0.985
1	BovineHD0100001869	5752718	0.557692	0.00193976	0.0037784	-0.667	-0.594	0.594
1	BovineHD0100001870	5756853	0.737637	0.00162506	0.0064485	-1.38	-1.25	1.25
1	BovineHD0100001871	5761444	0.891484	0.00158718	0.00261258	-0.498	-0.85	0.85
1	BovineHD0100001872	5764319	0.737637	0.00163784	0.00641935	-1.37	-1.23	1.23
1	BovineHD0100001873	5767826	0.71978	0.00171724	0.00566075	-1.19	-0.988	0.988
1	BovineHD0100001874	5770535	0.714286	0.00174125	0.0054516	-1.14	-0.936	0.936
1	BovineHD0100001875	5773211	0.714286	0.00174125	0.00545556	-1.14	-0.937	0.937
1	BovineHD0100001878	5779765	0.561813	0.00191505	0.00381566	-0.689	-0.803	0.803
1	BovineHD0100001879	5780692	0.877747	0.00157143	0.00161698	-0.0286	-0.294	0.294
1	BovineHD0100001880	5783688	0.567308	0.00187931	0.00385236	-0.718	-0.85	0.85
1	BovineHD0100001881	5785319	0.554945	0.00195598	0.0036448	-0.622	-0.523	0.523
1	BovineHD0100001882	5785986	0.813187	0.00193399	0.00115019	0.52	0.294	0.294
1	BovineHD0100001883	5786653	0.527473	0.00319964	0.00228757	0.336	0.694	0.694
1	BovineHD0100001886	5796811	0.649725	0.00153082	0.00626627	-1.41	-1.33	1.33
1	BovineHD0100001895	5820147	0.546703	0.00178918	0.00409106	-0.827	-1.15	1.15
1	BovineHD0100001899	5836509	0.537088	0.00302197	0.00220181	0.317	0.808	0.808
1	BovineHD0100001900	5838790	0.649725	0.00139973	0.0062797	-1.5	-1.44	1.44
1	BovineHD0100001911	5873772	0.806319	0.00181152	0.00158487	0.134	-0.205	0.205
1	BovineHD0100001912	5874428	0.913462	0.00143554	0.00291923	-0.71	-1.11	1.11
1	BovineHD0100001913	5875282	0.806319	0.0017917	0.00158487	0.123	-0.218	0.218
1	BovineHD0100001914	5877498	0.804945	0.001797	0.00156279	0.14	-0.198	0.198
1	BovineHD0100001915	5878610	0.806319	0.00178762	0.00158487	0.12	-0.221	0.221
1	BTB-01560502	5880498	0.910714	0.00144319	0.00106655	0.302	0.372	0.372
1	BovineHD0100001916	5882376	0.578297	0.00145609	0.00439758	-1.11	-1.37	1.37
1	BovineHD0100001917	5887319	0.929945	0.00148285	0.0011202	0.28	0.491	0.491
1	BovineHD0100001918	5890792	0.836538	0.00179147	0.00142728	0.227	-0.172	0.172
1	BovineHD0100001920	5896003	0.913462	0.00154802	0.00278461	-0.587	-0.929	0.929
1	BovineHD0100001921	5900914	0.807692	0.00195022	0.00112329	0.552	0.303	0.303
1	BovineHD0100001922	5912013	0.736264	0.00238243	0.00112175	0.753	0.888	0.888
1	BovineHD0100001923	5914159	0.936813	0.00150182	0.000977784	0.429	0.928	0.928
1	BovineHD0100001926	5917046	0.93544	0.00150482	0.000871485	0.546	1.11	1.11
1	BovineHD0100001928	5919011	0.888736	0.00160706	0.00388403	-0.882	-1.5	1.5
1	BovineHD0100001929	5919749	0.925824	0.00152754	0.000632942	0.881	1.35	1.35
1	BovineHD0100001930	5922083	0.879121	0.00166509	0.00168083	-0.00941	-0.266	0.266
1	BovineHD0100001933	5927021	0.881868	0.0016927	0.00348724	-0.723	-1.27	1.27
1	BovineHD0100001934	5932501	0.611264	0.0026454	0.00293034	-0.102	0.241	0.241
1	BovineHD0100001935	5935339	0.57967	0.00292021	0.00230224	0.238	0.62	0.62
1	ARS-BFGL-NGS-113844	5936648	0.57967	0.00292151	0.00230224	0.238	0.62	0.62
1	BovineHD0100001936	5938411	0.583791	0.00288421	0.00234701	0.206	0.816	0.816
1	BovineHD0100001937	5947212	0.659341	0.00210675	0.00370217	-0.564	-0.379	0.379
1	BovineHD0100001938	5949152	0.659341	0.00210675	0.00370255	-0.564	-0.379	0.379
1	BovineHD0100001939	5950645	0.663462	0.00207033	0.00378587	-0.604	-0.45	0.45
1	BovineHD0100001940	5951378	0.663462	0.00207033	0.00378587	-0.604	-0.45	0.45
1	BovineHD0100001941	5952740	0.651099	0.00218438	0.00353165	-0.48	-0.288	0.288
1	BovineHD0100001942	5953771	0.583791	0.0028847	0.00227479	0.238	0.87	0.87
1	BovineHD0100001943	5954824	0.674451	0.00197888	0.00402038	-0.709	-0.418	0.418
1	BovineHD0100001944	5955930	0.583791	0.00287455	0.00238022	0.189	0.786	0.786
1	BovineHD0100001946	5958113	0.512363	0.00348678	0.00187595	0.62	1.2	1.2
1	BovineHD0100001947	5959205	0.586538	0.00288398	0.00240905	0.18	0.771	0.771
1	ARS-BFGL-NGS-28832	5962522	0.585165	0.0028918	0.00237927	0.195	0.797	0.797
1	BovineHD0100001952	5967480	0.582418	0.00291162	0.00234372	0.217	0.835	0.835
1	BovineHD0100001957	5973756	0.592033	0.00282626	0.0024455	0.145	0.719	0.719
1	BovineHD0100001961	5981354	0.576923	0.002953	0.00228731	0.255	0.646	0.646
1	BovineHD0100001962	6000499	0.748626	0.00214161	0.00155715	0.319	0.342	0.342
1	BovineHD0100001963	6001806	0.65522	0.0027845	0.00114612	0.888	1.2	1.2
1	BovineHD0100001964	6002640	0.653846	0.00279511	0.00113762	0.899	1.22	1.22
1	BovineHD0100001965	6003586	0.644231	0.00286265	0.00106816	0.986	1.45	1.45
1	BovineHD0100001967	6013837	0.521978	0.00167301	0.00361612	-0.771	-1.22	1.22
1	BovineHD0100001969	6025840	0.866758	0.00176671	0.000719362	0.899	1	1
1	BovineHD0100001973	6037022	0.898352	0.00163335	0.00351218	-0.766	-1.22	1.22
1	BovineHD0100001974	6044723	0.943681	0.00155017	0.00113472	0.312	0.799	0.799
1	BovineHD0100001975	6049837	0.949176	0.00153193	0.00152844	0.00228	0.317	0.317
1	BovineHD0100001978	6063419	0.848901	0.00175653	0.00251714	-0.36	-0.92	0.92
1	BovineHD0100001980	6070932	0.631868	0.00246564	0.00262542	-0.0628	0.246	0.246
1	BovineHD0100001981	6075616	0.843407	0.00167586	0.00109085	0.429	0.202	0.202
1	BovineHD0100001982	6081220	0.813187	0.00174138	0.00166341	0.0458	-0.261	0.261
1	BTB-01489466	6082018	0.850275	0.00168762	0.00123581	0.312	0.139	0.139
1	BovineHD0100001991	6122975	0.836538	0.00169661	0.00222265	-0.27	-0.851	0.851
1	BovineHD0100001993	6131648	0.828297	0.00169209	0.0022543	-0.287	-0.66	0.66
1	BovineHD0100001994	6134296	0.776099	0.00194922	0.000611708	1.16	1.09	1.09
1	BovineHD0100001995	6135546	0.825549	0.00136369	0.00937891	-1.93	-2.58	2.58
1	BovineHD0100001996	6137814	0.739011	0.00162459	0.00438382	-0.993	-0.86	0.86
1	BovineHD0100001997	6142167	0.818681	0.00160126	0.00226803	-0.348	-0.722	0.722
1	BovineHD0100001999	6149162	0.825549	0.00134824	0.00928149	-1.93	-2.58	2.58
1	BovineHD0100002000	6153497	0.681319	0.00195914	0.00296379	-0.414	-0.0806	0.0806
1	Hapmap56173-ss46526166	6154638	0.800824	0.00161685	0.00192277	-0.173	-0.578	0.578
1	BovineHD0100002001	6155059	0.763736	0.00158014	0.00521639	-1.19	-1.19	1.19
1	BovineHD0100002002	6158195	0.710165	0.00182155	0.00354531	-0.666	-0.459	0.459
1	BovineHD0100002004	6164282	0.824176	0.0013911	0.00904807	-1.87	-2.51	2.51
1	BovineHD0100002005	6171400	0.785714	0.00153158	0.0062291	-1.4	-1.69	1.69
1	BovineHD0100002006	6172493	0.825549	0.00137638	0.00916837	-1.9	-2.54	2.54
1	BovineHD0100002007	6173838	0.785714	0.00152919	0.00626775	-1.41	-1.7	1.7
1	BovineHD0100002008	6174841	0.771978	0.00181462	0.00146093	0.217	0.146	0.146
1	BovineHD0100002010	6177830	0.785714	0.00153288	0.00628054	-1.41	-1.7	1.7
1	BovineHD0100002013	6186718	0.785714	0.00152838	0.00626848	-1.41	-1.7	1.7
1	Hapmap51901-BTA-42438	6187555	0.785714	0.00179411	0.00165934	0.0781	-0.0784	0.0784
1	BovineHD0100002014	6191666	0.785714	0.00179461	0.00165782	0.0793	-0.0771	0.0771
1	BovineHD0100002015	6194716	0.769231	0.00186283	0.00158949	0.159	0.182	0.182
1	BovineHD4100000044	6195829	0.825549	0.00143853	0.00911271	-1.85	-2.48	2.48
1	BovineHD0100002022	6229983	0.817308	0.00143579	0.00823958	-1.75	-2.36	2.36
1	BovineHD0100002023	6236417	0.510989	0.0034585	0.00139111	0.911	1.67	1.67
1	BovineHD0100002024	6239956	0.611264	0.00225695	0.00226328	-0.0028	0.386	0.386
1	BovineHD0100002025	6242852	0.627747	0.00265041	0.000849749	1.14	1.86	1.86
1	BovineHD0100002026	6243987	0.54533	0.00323356	0.000736763	1.48	2.81	2.81
1	BTA-43315-no-rs	6254730	0.681319	0.00233023	0.00133043	0.56	0.952	0.952
1	BovineHD0100002029	6255457	0.885989	0.00124713	0.00276925	-0.798	-1.38	1.38
1	BovineHD0100002030	6256693	0.642857	0.00254638	0.00109542	0.844	1.29	1.29
1	BovineHD0100002031	6257447	0.660714	0.00242084	0.001241	0.668	0.943	0.943
1	BovineHD0100002032	6260792	0.885989	0.00156713	0.00276925	-0.569	-1.05	1.05
1	BovineHD0100002033	6263972	0.885989	0.00156523	0.00277192	-0.572	-1.05	1.05
1	BovineHD0100002034	6267003	0.881868	0.00158119	0.00259146	-0.494	-0.936	0.936
1	BovineHD0100002035	6268893	0.876374	0.00160401	0.00237925	-0.394	-0.824	0.824
1	BovineHD0100002039	6277744	0.907967	0.00151393	0.00362947	-0.874	-1.31	1.31
1	BovineHD0100002043	6296414	0.888736	0.00158426	0.00251516	-0.462	-0.89	0.89
1	BovineHD0100002044	6298289	0.901099	0.00152316	0.00310969	-0.714	-1.09	1.09
1	BovineHD0100002045	6304455	0.883242	0.00157625	0.00234441	-0.397	-0.794	0.794
1	BovineHD0100002046	6306934	0.895604	0.0015276	0.00289321	-0.639	-1.05	1.05
1	BovineHD0100002047	6308399	0.903846	0.0015027	0.00320943	-0.759	-1.16	1.16
1	BovineHD0100002049	6312458	0.706044	0.00179199	0.00153036	0.158	0.302	0.302
1	BovineHD0100002057	6321800	0.596154	0.00222775	0.000812128	1.01	2.21	2.21
1	BovineHD0100002059	6324488	0.5	0.0007018	0.00286379	-1.41	-2.33	2.33
1	BovineHD0100002060	6326544	0.895604	0.00140821	0.00266744	-0.639	-1.05	1.05
1	BovineHD0100002062	6334445	0.895604	0.00141661	0.00268994	-0.641	-1.05	1.05
1	BovineHD0100002063	6336912	0.913462	0.00136012	0.00370489	-1	-1.54	1.54
1	BovineHD0100002064	6343382	0.936813	0.00131454	0.00657977	-1.61	-2.22	2.22
1	BovineHD0100002075	6385860	0.542582	0.00274202	0.0017745	0.435	1.02	1.02
1	BovineHD0100002076	6388816	0.936813	0.00111501	0.00138949	-0.22	-0.074	0.074
1	BovineHD0100002078	6392042	0.721154	0.00194534	0.00116145	0.516	0.763	0.763
1	BovineHD0100002086	6399114	0.531593	0.00117408	0.00329373	-1.03	-1.62	1.62
1	BovineHD0100002087	6401208	0.57967	0.000976836	0.00400591	-1.41	-1.82	1.82
1	BovineHD0100002089	6404254	0.633242	0.00186925	0.00235542	-0.231	0.0342	0.0342
1	BovineHD0100002091	6406334	0.633242	0.00187468	0.00236312	-0.232	0.0338	0.0338
1	BovineHD0100002092	6407041	0.633242	0.00187468	0.00236312	-0.232	0.0338	0.0338
1	BovineHD0100002093	6408241	0.633242	0.00187468	0.00236312	-0.232	0.0338	0.0338
1	BovineHD0100002094	6408788	0.648352	0.00177207	0.00255306	-0.365	-0.118	0.118
1	BovineHD0100002095	6409342	0.858516	0.00119601	0.000389773	1.12	1.33	1.33
1	BovineHD0100002096	6411151	0.512363	0.00129017	0.0031157	-0.882	-1.22	1.22
1	BovineHD0100002097	6411738	0.512363	0.00129202	0.00311862	-0.881	-1.22	1.22
1	BovineHD0100002098	6412254	0.512363	0.00129202	0.00311862	-0.881	-1.22	1.22
1	BovineHD0100002099	6412770	0.504121	0.00292121	0.00140453	0.732	1.24	1.24
1	BovineHD4100000045	6415492	0.578297	0.00109467	0.00406189	-1.31	-1.67	1.67
1	BovineHD0100002100	6418608	0.929945	0.00116157	0.00247627	-0.757	-0.985	0.985
1	BovineHD0100002101	6421019	0.833791	0.00131168	0.00342035	-0.958	-1.79	1.79
1	Hapmap34831-BES10_Contig712_1090	6432366	0.850275	0.00151255	0.00097553	0.439	0.326	0.326
1	BovineHD0100002105	6436402	0.924451	0.00133079	0.00267376	-0.698	-0.901	0.901
1	BovineHD0100002106	6442445	0.542582	0.00248623	0.00242316	0.0257	0.313	0.313
1	BovineHD0100002107	6450599	0.875	0.00135217	0.00277803	-0.72	-1.3	1.3
1	BovineHD0100002108	6453758	0.666209	0.00132526	0.00567731	-1.45	-1.38	1.38
1	BovineHD0100002109	6464105	0.561813	0.00226668	0.0027936	-0.209	-0.0132	0.0132
1	BovineHD0100002110	6465329	0.909341	0.00134275	0.00107331	0.224	0.183	0.183
1	BovineHD0100002111	6470130	0.936813	0.00129331	0.00167797	-0.26	-0.136	0.136
1	BovineHD0100002113	6472236	0.729396	0.00122407	0.00836721	-1.92	-1.88	1.88
1	BovineHD0100002114	6474048	0.729396	0.00122407	0.00836721	-1.92	-1.88	1.88
1	BovineHD0100002115	6475314	0.899725	0.00136999	0.000630551	0.776	0.929	0.929
1	BovineHD0100002119	6483810	0.717033	0.00128074	0.00784887	-1.81	-1.61	1.61
1	BovineHD0100002120	6489639	0.945055	0.00129032	0.000796181	0.483	1.06	1.06
1	BovineHD0100002121	6491238	0.603022	0.00202288	0.0035307	-0.557	-0.384	0.384
1	BovineHD0100002122	6495405	0.68956	0.00136982	0.00663489	-1.58	-1.31	1.31
1	BovineHD0100002124	6507083	0.68544	0.00156977	0.00485104	-1.13	-0.838	0.838
1	BovineHD0100002126	6517616	0.725275	0.00126462	0.0082909	-1.88	-1.84	1.84
1	BovineHD0100002127	6521869	0.877747	0.00143785	0.0020421	-0.351	-0.761	0.761
1	BovineHD0100002128	6522574	0.686813	0.0013685	0.00656596	-1.57	-1.3	1.3
1	BovineHD0100002129	6524503	0.686813	0.0013685	0.00656596	-1.57	-1.3	1.3
1	BTA-44295-no-rs	6526757	0.839286	0.00151402	0.00346835	-0.829	-1.61	1.61
1	BovineHD0100002130	6529900	0.686813	0.00144312	0.0065677	-1.52	-1.25	1.25
1	BovineHD0100002131	6530903	0.715659	0.00134739	0.00789923	-1.77	-1.57	1.57
1	BovineHD0100002132	6532008	0.76511	0.00197184	0.00158844	0.216	0.24	0.24
1	BovineHD0100002134	6535688	0.714286	0.00152942	0.00786419	-1.64	-1.43	1.43
1	BovineHD0100002135	6544062	0.721154	0.00151365	0.00822697	-1.69	-1.63	1.63
1	BovineHD0100002136	6549303	0.721154	0.00151365	0.00829371	-1.7	-1.64	1.64
1	BovineHD0100002137	6550503	0.721154	0.00151365	0.00828213	-1.7	-1.64	1.64
1	BovineHD0100002138	6551058	0.721154	0.00151365	0.00828213	-1.7	-1.64	1.64
1	BovineHD0100002139	6554502	0.692308	0.00162859	0.00684168	-1.44	-1.22	1.22
1	BovineHD0100002140	6557277	0.690934	0.0016335	0.0067815	-1.42	-1.21	1.21
1	BovineHD0100002141	6558268	0.690934	0.0016335	0.0067815	-1.42	-1.21	1.21
1	BovineHD0100002142	6559769	0.68956	0.00163847	0.00673887	-1.41	-1.14	1.14
1	BovineHD0100002143	6561719	0.726648	0.00148855	0.00856692	-1.75	-1.7	1.7
1	BTA-44308-no-rs	6565463	0.887363	0.0015885	0.00434757	-1.01	-1.69	1.69
1	BovineHD0100002149	6579968	0.674451	0.00170161	0.00620524	-1.29	-1.02	1.02
1	BovineHD0100002150	6582586	0.684066	0.00166822	0.00658017	-1.37	-1.1	1.1
1	BovineHD0100002154	6593461	0.684066	0.00168378	0.00662064	-1.37	-1.09	1.09
1	BovineHD0100002155	6595631	0.686813	0.00167053	0.0067119	-1.39	-1.12	1.12
1	BovineHD0100002156	6596990	0.68544	0.00167716	0.00666901	-1.38	-1.11	1.11
1	BovineHD0100002157	6597691	0.67033	0.00174363	0.00607282	-1.25	-0.973	0.973
1	BovineHD0100002158	6599225	0.817308	0.00178106	0.00255598	-0.361	-0.737	0.737
1	BovineHD0100002159	6603985	0.68956	0.00152476	0.00679797	-1.49	-1.23	1.23
1	BovineHD0100002160	6607608	0.723901	0.00136633	0.00851906	-1.83	-1.78	1.78
1	BovineHD0100002161	6611282	0.681319	0.00155662	0.00651495	-1.43	-1.16	1.16
1	BovineHD0100002162	6612335	0.681319	0.00155662	0.00651495	-1.43	-1.16	1.16
1	BovineHD0100002163	6613114	0.681319	0.00155662	0.00651495	-1.43	-1.16	1.16
1	BovineHD0100002164	6616055	0.865385	0.00158197	0.00170061	-0.0723	-0.336	0.336
1	BovineHD0100002165	6619208	0.526099	0.00223259	0.00313213	-0.339	-0.474	0.474
1	BovineHD0100002166	6622512	0.596154	0.00242145	0.00315399	-0.264	0.0138	0.0138
1	BTA-45181-no-rs	6623322	0.865385	0.00165951	0.00167397	-0.00867	-0.249	0.249
1	BovineHD0100002167	6627550	0.861264	0.00168235	0.00173141	-0.0287	-0.276	0.276
1	BovineHD0100002168	6632404	0.54533	0.002093	0.00370224	-0.57	-0.712	0.712
1	BovineHD0100002169	6652314	0.861264	0.00176805	0.00173141	0.0209	-0.208	0.208
1	BovineHD0100002170	6656362	0.864011	0.00175817	0.00178935	-0.0176	-0.261	0.261
1	BovineHD0100002171	6659431	0.722527	0.00137383	0.00848775	-1.82	-1.77	1.77
1	BovineHD0100002172	6660948	0.864011	0.00169194	0.00178935	-0.056	-0.314	0.314
1	BovineHD0100002174	6667087	0.675824	0.00169859	0.00640409	-1.33	-1.05	1.05
1	BovineHD4100000048	6669482	0.657967	0.00177783	0.00576878	-1.18	-1.05	1.05
1	BovineHD0100002175	6670577	0.657967	0.00177783	0.00574637	-1.17	-1.04	1.04
1	BovineHD0100002176	6678267	0.675824	0.00169819	0.00637138	-1.32	-1.05	1.05
1	BovineHD0100002178	6684899	0.822802	0.00200579	0.00231882	-0.145	-0.494	0.494
1	BovineHD0100002179	6696216	0.798077	0.00212636	0.00179527	0.169	-0.0494	0.0494
1	BovineHD0100002182	6710424	0.532967	0.00241685	0.00366266	-0.416	-0.51	0.51
1	BovineHD0100002183	6717877	0.754121	0.00212841	0.00269245	-0.235	-0.208	0.208
1	BovineHD0100002189	6755923	0.539835	0.00223776	0.00378266	-0.525	-0.707	0.707
1	BovineHD0100002191	6771313	0.771978	0.00219301	0.00288933	-0.276	-0.349	0.349
1	BovineHD0100002192	6775220	0.695055	0.00283819	0.00164695	0.544	0.732	0.732
1	BovineHD0100002193	6778966	0.770604	0.00215733	0.00285832	-0.281	-0.355	0.355
1	BovineHD0100002194	6786262	0.769231	0.00216818	0.00283351	-0.268	-0.25	0.25
1	BovineHD0100002195	6789452	0.695055	0.00283552	0.00175927	0.477	0.666	0.666
1	BovineHD0100002196	6794963	0.695055	0.00284164	0.00175927	0.479	0.668	0.668
1	BovineHD0100002197	6796734	0.695055	0.00284248	0.00175927	0.48	0.669	0.669
1	BovineHD0100002198	6798365	0.711538	0.00273694	0.00173968	0.453	0.664	0.664
1	BovineHD0100002199	6799271	0.711538	0.00273694	0.00173968	0.453	0.664	0.664
1	BovineHD0100002200	6801240	0.557692	0.00187104	0.00403075	-0.767	-0.755	0.755
1	BovineHD0100002201	6805411	0.711538	0.00254128	0.00173968	0.379	0.589	0.589
1	BovineHD0100002202	6809918	0.722527	0.00241739	0.00184691	0.269	0.495	0.495
1	BovineHD0100002203	6813284	0.921703	0.00149731	0.00124526	0.184	0.354	0.354
1	BovineHD4100000049	6816494	0.574176	0.00243432	0.00285055	-0.158	0.0344	0.0344
1	BovineHD0100002204	6818929	0.631868	0.00282299	0.000650641	1.47	2.17	2.17
1	BovineHD0100002205	6819686	0.884615	0.00130926	0.00382394	-1.07	-1.78	1.78
1	BovineHD0100002206	6820344	0.894231	0.00128272	0.00452147	-1.26	-1.91	1.91
1	BovineHD0100002207	6823784	0.870879	0.00135156	0.00317037	-0.853	-1.49	1.49
1	BovineHD0100002208	6825239	0.56456	0.00229285	0.00227805	0.00648	0.341	0.341
1	BovineHD0100002209	6826566	0.509615	0.00382102	0.0003293	2.45	4.11	4.11
1	BovineHD0100002210	6828473	0.79533	0.00161348	0.00176143	-0.0877	-0.346	0.346
1	BovineHD0100002213	6830253	0.550824	0.00243401	0.00215924	0.12	0.664	0.664
1	BovineHD0100002214	6832353	0.612637	0.00280508	0.00120432	0.846	1.63	1.63
1	BovineHD0100002217	6837537	0.756868	0.00111695	0.00996991	-2.19	-2.32	2.32
1	BovineHD0100002219	6840791	0.756868	0.00111695	0.0100059	-2.19	-2.33	2.33
1	BovineHD0100002225	6852826	0.756868	0.00111695	0.0100446	-2.2	-2.33	2.33
1	BovineHD0100002238	6878788	0.506868	0.0029319	0.00212651	0.321	0.553	0.553
1	BovineHD0100002239	6879913	0.556319	0.00246558	0.00261408	-0.0585	0.379	0.379
1	BovineHD4100000053	6881394	0.526099	0.00362935	0.000926169	1.37	2.48	2.48
1	BTA-46228-no-rs	6882069	0.520604	0.00370333	0.00089006	1.43	2.58	2.58
1	BovineHD0100002241	6883705	0.505495	0.00392719	0.000819626	1.57	2.63	2.63
1	BovineHD0100002244	6899476	0.858516	0.00159945	0.00194396	-0.195	-0.609	0.609
1	BovineHD0100002245	6900996	0.865385	0.00157659	0.00210799	-0.29	-0.637	0.637
1	BovineHD0100002246	6903162	0.531593	0.00280056	0.00208469	0.295	0.769	0.769
1	BovineHD0100002247	6904430	0.549451	0.00263217	0.00224922	0.157	0.539	0.539
1	BovineHD0100002248	6906614	0.76511	0.0014017	0.00683474	-1.58	-1.58	1.58
1	BovineHD0100002249	6908243	0.574176	0.00243827	0.00249525	-0.0231	0.234	0.234
1	BovineHD0100002250	6910415	0.550824	0.00264276	0.00223196	0.169	0.743	0.743
1	BovineHD0100002251	6914789	0.539835	0.00272679	0.00213953	0.243	0.674	0.674
1	BovineHD0100002252	6916421	0.532967	0.00279161	0.00207764	0.295	0.769	0.769
1	BovineHD0100002253	6918079	0.543956	0.00268095	0.0021777	0.208	0.626	0.626
1	BovineHD0100002254	6919260	0.737637	0.00150828	0.00554955	-1.3	-1.17	1.17
1	BovineHD0100002255	6922783	0.567308	0.0024938	0.002368	0.0518	0.415	0.415
1	BovineHD0100002256	6923862	0.548077	0.00265799	0.00218788	0.195	0.604	0.604
1	BovineHD0100002257	6927623	0.752747	0.00146214	0.00626332	-1.45	-1.53	1.53
1	BovineHD0100002258	6928483	0.645604	0.00143023	0.00491122	-1.23	-1.13	1.13
1	BovineHD0100002260	6931114	0.598901	0.00148227	0.00414677	-1.03	-1.3	1.3
1	BovineHD0100002261	6933075	0.706044	0.00120805	0.00698825	-1.76	-1.63	1.63
1	BovineHD0100002262	6933950	0.642857	0.0014332	0.0048092	-1.21	-1.1	1.1
1	BovineHD0100002263	6935400	0.64011	0.00144516	0.00473415	-1.19	-1.07	1.07
1	BovineHD0100002264	6936203	0.634615	0.0014633	0.00459855	-1.15	-1.11	1.11
1	BovineHD0100002265	6937830	0.64011	0.00181783	0.00339799	-0.626	-0.421	0.421
1	BTA-46243-no-rs	6940697	0.899725	0.00136542	0.00638182	-1.54	-2.31	2.31
1	BovineHD0100002266	6941429	0.703297	0.001591	0.0045033	-1.04	-0.906	0.906
1	BovineHD0100002267	6943984	0.559066	0.00251336	0.00233507	0.0736	0.59	0.59
1	BovineHD0100002268	6948796	0.541209	0.00173112	0.00349166	-0.702	-0.938	0.938
1	BovineHD0100002269	6949373	0.532967	0.00178283	0.00336927	-0.636	-0.908	0.908
1	BovineHD0100002270	6950400	0.56044	0.00161759	0.0037853	-0.85	-1.07	1.07
1	BovineHD0100002271	6952033	0.541209	0.00267627	0.0021703	0.21	0.629	0.629
1	BovineHD4100000054	6952724	0.516484	0.00278571	0.00214427	0.262	0.62	0.62
1	BovineHD0100002272	6954133	0.516484	0.00190225	0.00318256	-0.515	-0.631	0.631
1	BovineHD0100002274	6960840	0.516484	0.00190535	0.00318361	-0.513	-0.629	0.629
1	BovineHD0100002275	6962453	0.552198	0.00263129	0.00217833	0.189	0.775	0.775
1	BovineHD0100002276	6964368	0.603022	0.00217132	0.00298226	-0.317	-0.0496	0.0496
1	BovineHD0100002277	6965325	0.570055	0.00246154	0.00241513	0.019	0.296	0.296
1	BovineHD0100002278	6968420	0.559066	0.00255809	0.00230403	0.105	0.64	0.64
1	BovineHD0100002279	6969184	0.570055	0.00246453	0.00242174	0.0175	0.294	0.294
1	BovineHD0100002280	6969887	0.758242	0.00145206	0.00664795	-1.52	-1.6	1.6
1	BovineHD0100002281	6970710	0.759615	0.00191641	0.00187145	0.0237	0.0715	0.0715
1	BovineHD0100002282	6972463	0.615385	0.00298328	0.00100205	1.09	1.99	1.99
1	BovineHD0100002284	6979889	0.917582	0.00159367	0.00726813	-1.52	-2.29	2.29
1	BovineHD0100002286	6988633	0.798077	0.00192413	0.00244039	-0.238	-0.519	0.519
1	BovineHD0100002287	6991298	0.600275	0.003305	0.000851577	1.36	2.28	2.28
1	BovineHD0100002288	6993438	0.600275	0.003305	0.000851577	1.36	2.28	2.28
1	BovineHD4100000056	7000653	0.93956	0.00161056	0.00147356	0.0889	0.403	0.403
1	BovineHD0100002294	7009232	0.668956	0.00212319	0.00412001	-0.663	-0.516	0.516
1	BTA-16441-no-rs	7013625	0.73489	0.00180627	0.00626081	-1.24	-1.11	1.11
1	BovineHD0100002298	7025898	0.68956	0.0016384	0.00703608	-1.46	-1.19	1.19
1	BovineHD0100002299	7029691	0.700549	0.00162518	0.00755358	-1.54	-1.41	1.41
1	BovineHD0100002300	7035079	0.667582	0.00175816	0.0061655	-1.25	-1.16	1.16
1	ARS-BFGL-NGS-62077	7035977	0.700549	0.00160197	0.00757018	-1.55	-1.42	1.42
1	BovineHD0100002301	7037155	0.660714	0.00178572	0.00591824	-1.2	-1.1	1.1
1	BovineHD0100002302	7040043	0.739011	0.00216658	0.00291902	-0.298	-0.165	0.165
1	BovineHD0100002303	7041334	0.739011	0.00216658	0.00291902	-0.298	-0.165	0.165
1	BovineHD0100002304	7042101	0.662088	0.00277885	0.00185485	0.404	0.654	0.654
1	BovineHD0100002305	7046046	0.662088	0.00166025	0.00598444	-1.28	-1.19	1.19
1	BovineHD0100002306	7046750	0.662088	0.00166025	0.00598444	-1.28	-1.19	1.19
1	BovineHD0100002307	7047322	0.662088	0.00166025	0.00598444	-1.28	-1.19	1.19
1	BovineHD0100002308	7054558	0.729396	0.00219921	0.00274709	-0.222	-0.0386	0.0386
1	BovineHD0100002309	7055334	0.662088	0.00164014	0.00601686	-1.3	-1.21	1.21
1	BovineHD0100002310	7057825	0.807692	0.00188585	0.00369992	-0.674	-1.19	1.19
1	BovineHD0100002311	7058822	0.520604	0.00316481	0.00233838	0.303	0.637	0.637
1	BovineHD0100002313	7061603	0.722527	0.00226218	0.0023893	-0.0547	0.143	0.143
1	BovineHD0100002314	7063646	0.807692	0.00197268	0.00369579	-0.628	-1.13	1.13
1	BovineHD0100002315	7064899	0.627747	0.00235429	0.00379193	-0.477	-0.24	0.24
1	BovineHD0100002318	7079766	0.563187	0.00299114	0.0028111	0.0621	0.432	0.432
1	BovineHD0100002319	7085553	0.534341	0.00259998	0.00373285	-0.362	-0.413	0.413
1	BovineHD0100002321	7093836	0.880495	0.00231125	0.00109243	0.749	0.882	0.882
1	BovineHD0100002323	7099614	0.880495	0.00231837	0.00109243	0.752	0.887	0.887
1	BovineHD0100002324	7103064	0.884615	0.00229721	0.00116794	0.676	0.776	0.776
1	BovineHD0100002325	7106897	0.880495	0.00232172	0.00109306	0.753	0.888	0.888
1	BovineHD0100002327	7119625	0.884615	0.00231807	0.00116381	0.689	0.794	0.794
1	BovineHD0100002329	7128185	0.925824	0.00215057	0.00257748	-0.181	-0.166	0.166
1	BovineHD0100002330	7131984	0.907967	0.00223515	0.00185866	0.184	0.129	0.129
1	BovineHD0100002338	7165460	0.71978	0.00295195	0.00141761	0.733	0.945	0.945
1	BovineHD0100002342	7174630	0.818681	0.00237492	0.00257986	-0.0828	-0.411	0.411
1	BovineHD0100002344	7181747	0.616758	0.00352989	0.001395	0.928	1.75	1.75
1	BovineHD0100002346	7185698	0.600275	0.00372086	0.00111404	1.21	2.07	2.07
1	BovineHD0100002347	7192034	0.618132	0.00352169	0.00140138	0.921	1.74	1.74
1	BovineHD0100002350	7199223	0.589286	0.00377472	0.00103731	1.29	2.67	2.67
1	BovineHD0100002351	7201992	0.718407	0.00265161	0.000769447	1.24	1.45	1.45
1	BovineHD0100002352	7202823	0.509615	0.000585791	0.00513549	-2.17	-3.61	3.61
1	ARS-BFGL-NGS-38621	7212793	0.822802	0.00211444	0.00270016	-0.245	-0.61	0.61
1	BovineHD0100002356	7214442	0.631868	0.00170255	0.00559712	-1.19	-1.17	1.17
1	BovineHD0100002357	7221324	0.557692	0.00204019	0.00419087	-0.72	-0.679	0.679
1	BovineHD0100002358	7224362	0.557692	0.00204438	0.00420033	-0.72	-0.679	0.679
1	BovineHD0100002361	7236134	0.861264	0.00192373	0.00344698	-0.583	-1.04	1.04
1	BovineHD0100002362	7238012	0.880495	0.0018473	0.00454011	-0.899	-1.53	1.53
1	BovineHD0100002363	7238880	0.625	0.00332242	0.000694031	1.57	2.42	2.42
1	BovineHD0100002364	7243323	0.620879	0.00336555	0.000646051	1.65	2.53	2.53
1	BovineHD0100002366	7249281	0.875	0.00191482	0.000752005	0.935	1.1	1.1
1	BovineHD0100002367	7251776	0.542582	0.00305692	0.00282058	0.0805	0.407	0.407
1	BovineHD0100002369	7263563	0.528846	0.00222017	0.0039934	-0.587	-0.904	0.904
1	BovineHD0100002370	7269004	0.866758	0.00213442	0.00342957	-0.474	-0.89	0.89
1	BovineHD0100002372	7276874	0.667582	0.00328059	0.00133296	0.901	1.2	1.2
1	BovineHD0100002376	7294396	0.778846	0.0025893	0.00247139	0.0466	-0.0248	0.0248
1	Hapmap44081-BTA-48210	7297592	0.644231	0.00363167	0.000824578	1.48	2.03	2.03
1	BovineHD0100002382	7315723	0.877747	0.00223241	0.00295556	-0.281	-0.659	0.659
1	BovineHD0100002384	7324641	0.861264	0.00231797	0.00235044	-0.0139	-0.256	0.256
1	BovineHD0100002386	7331646	0.877747	0.00224212	0.00296644	-0.28	-0.658	0.658
1	BovineHD0100002389	7345043	0.614011	0.00379327	0.00102735	1.31	2.3	2.3
1	BovineHD0100002390	7346945	0.630495	0.00355521	0.00109582	1.18	1.8	1.8
1	BovineHD0100002392	7349113	0.627747	0.00360514	0.00109667	1.19	1.93	1.93
1	BovineHD0100002397	7375897	0.857143	0.00226325	0.00391569	-0.548	-1.13	1.13
1	BovineHD0100002398	7379884	0.75	0.00211062	0.00709617	-1.21	-1.27	1.27
1	BovineHD0100002400	7391427	0.918956	0.001926	0.00487632	-0.929	-1.43	1.43
1	BovineHD0100002402	7400935	0.635989	0.00270442	0.00373008	-0.322	-0.0793	0.0793
1	BTA-29644-no-rs	7405025	0.712912	0.00316483	0.0013768	0.832	1.04	1.04
1	BovineHD0100002403	7411571	0.712912	0.00316589	0.0013768	0.833	1.04	1.04
1	BovineHD0100002404	7413791	0.818681	0.00245608	0.00284892	-0.148	-0.488	0.488
1	BovineHD0100002405	7414723	0.718407	0.00312643	0.00134539	0.843	1.05	1.05
1	BovineHD0100002407	7420224	0.824176	0.00244028	0.00299046	-0.203	-0.562	0.562
1	BovineHD0100002408	7424796	0.714286	0.00316128	0.00144014	0.786	0.998	0.998
1	BovineHD0100002409	7434040	0.703297	0.0032425	0.00132013	0.899	1.05	1.05
1	BovineHD0100002411	7457212	0.850275	0.00245085	0.00186837	0.271	0.0791	0.0791
1	BovineHD0100002412	7464123	0.924451	0.00211744	0.00538644	-0.934	-1.24	1.24
1	BovineHD0100002414	7476962	0.932692	0.00207762	0.00221478	-0.0639	0.167	0.167
1	BovineHD0100002415	7480795	0.637363	0.00346977	0.00109549	1.15	1.77	1.77
1	BovineHD0100002416	7481555	0.782967	0.00243177	0.00329842	-0.305	-0.494	0.494
1	Hapmap48967-BTA-97940	7483936	0.674451	0.00310832	0.00136777	0.821	1.15	1.15
1	BovineHD0100002428	7526566	0.521978	0.00224177	0.00484596	-0.771	-1.22	1.22
1	BTB-01493780	7530524	0.509615	0.00233462	0.00461429	-0.681	-1.12	1.12
1	BovineHD0100002429	7531587	0.509615	0.00233377	0.00461297	-0.681	-1.12	1.12
1	BovineHD0100002430	7532708	0.903846	0.002216	0.00106156	0.736	0.881	0.881
1	BovineHD0100002432	7543478	0.943681	0.00211447	0.00208042	0.0162	0.339	0.339
1	BovineHD0100002433	7546173	0.561813	0.00218727	0.00586334	-0.986	-1.29	1.29
1	BovineHD0100002437	7569517	0.543956	0.00405141	0.0029295	0.324	0.826	0.826
1	BovineHD0100002439	7586787	0.516484	0.00439831	0.00262615	0.516	1.03	1.03
1	BovineHD0100002440	7590781	0.637363	0.0031987	0.00401761	-0.228	0.0383	0.0383
1	Hapmap48369-BTA-50306	7627111	0.945055	0.00248997	0.00213038	0.156	0.556	0.556
1	BovineHD0100002448	7630146	0.923077	0.00255902	0.00479613	-0.628	-0.802	0.802
1	BovineHD0100002450	7638426	0.909341	0.00276171	0.00149382	0.615	0.715	0.715
1	BovineHD0100002453	7657175	0.848901	0.00307847	0.00191973	0.472	0.263	0.263
1	BovineHD0100002454	7661967	0.928571	0.00256974	0.00270125	-0.0499	0.0206	0.0206
1	BovineHD0100002458	7682043	0.848901	0.00311409	0.00191973	0.484	0.279	0.279
1	BovineHD0100002460	7692936	0.927198	0.00271063	0.0018468	0.384	0.638	0.638
1	BovineHD0100002461	7694350	0.927198	0.00271222	0.0018468	0.384	0.638	0.638
1	BovineHD0100002462	7697515	0.929945	0.00269355	0.00198462	0.305	0.526	0.526
1	BovineHD0100002464	7703849	0.916209	0.00276272	0.0014089	0.673	0.914	0.914
1	BovineHD0100002465	7704607	0.910714	0.0027828	0.00123655	0.811	1.12	1.12
1	BovineHD0100002466	7705285	0.916209	0.0027464	0.0013874	0.683	0.928	0.928
1	Hapmap41255-BTA-40460	7706031	0.916209	0.0027464	0.0013874	0.683	0.928	0.928
1	BovineHD0100002467	7707356	0.916209	0.0027464	0.0013874	0.683	0.928	0.928
1	BovineHD4100000060	7708674	0.907967	0.00279466	0.00117982	0.862	1.05	1.05
1	BovineHD0100002468	7709797	0.924451	0.00270925	0.00169727	0.468	0.757	0.757
1	BovineHD0100002469	7710533	0.927198	0.00268608	0.0018544	0.371	0.619	0.619
1	BovineHD0100002470	7711457	0.927198	0.00268608	0.0018544	0.371	0.619	0.619
1	BovineHD0100002472	7713317	0.927198	0.00268608	0.0018544	0.371	0.619	0.619
1	BovineHD0100002473	7716719	0.760989	0.00340442	0.00151066	0.813	0.843	0.843
1	BovineHD0100002474	7719210	0.769231	0.00333038	0.00170884	0.667	0.696	0.696
1	BovineHD0100002475	7720191	0.929945	0.00247277	0.00198462	0.22	0.405	0.405
1	BovineHD0100002478	7734945	0.929945	0.0024836	0.00198462	0.224	0.411	0.411
1	BovineHD0100002480	7737122	0.929945	0.0024836	0.00198462	0.224	0.411	0.411
1	BovineHD0100002481	7744749	0.745879	0.00362795	0.00138748	0.961	0.984	0.984
1	BovineHD0100002482	7749245	0.745879	0.00362795	0.00138748	0.961	0.984	0.984
1	BovineHD0100002483	7749985	0.747253	0.003603	0.00137772	0.961	0.984	0.984
1	BovineHD0100002484	7751963	0.745879	0.0036204	0.00136571	0.975	0.997	0.997
1	ARS-BFGL-NGS-116504	7755400	0.767857	0.00346636	0.000795634	1.47	1.51	1.51
1	BovineHD0100002486	7758076	0.936813	0.00239002	0.00424974	-0.576	-0.623	0.623
1	BovineHD0100002487	7766208	0.864011	0.00280427	0.00118618	0.86	0.948	0.948
1	BovineHD0100002488	7766963	0.864011	0.00280427	0.00118618	0.86	0.948	0.948
1	BovineHD0100002492	7776038	0.853022	0.00273459	0.00202248	0.302	0.124	0.124
1	BovineHD0100002493	7781259	0.850275	0.0027584	0.00194395	0.35	0.195	0.195
1	BTA-114662-no-rs	7782816	0.853022	0.0027323	0.00201565	0.304	0.128	0.128
1	BovineHD0100002497	7790316	0.888736	0.00252578	0.00149002	0.528	0.558	0.558
1	BovineHD0100002498	7796433	0.81044	0.00298333	0.0011342	0.967	0.817	0.817
1	BovineHD0100002499	7797269	0.866758	0.00266425	0.00264621	0.0068	-0.228	0.228
1	BovineHD0100002504	7823313	0.549451	0.00234461	0.00504268	-0.766	-1.05	1.05
1	BovineHD0100002505	7839576	0.673077	0.00261559	0.0050675	-0.661	-0.37	0.37
1	BovineHD0100002506	7848617	0.519231	0.00240833	0.00462895	-0.653	-0.855	0.855
1	BovineHD0100002507	7856904	0.519231	0.00240399	0.00462178	-0.654	-0.855	0.855
1	BovineHD0100002509	7869821	0.574176	0.00209134	0.00563124	-0.991	-1.2	1.2
1	BovineHD0100002512	7881552	0.557692	0.00216132	0.00524816	-0.887	-0.947	0.947
1	BovineHD0100002513	7882299	0.657967	0.00256704	0.00461904	-0.587	-0.405	0.405
1	BovineHD0100002514	7884746	0.557692	0.00202039	0.00524456	-0.954	-1.05	1.05
1	BovineHD0100002515	7885941	0.686813	0.00241532	0.00541068	-0.807	-0.497	0.497
1	BovineHD0100002516	7888044	0.688187	0.00241422	0.00546676	-0.817	-0.508	0.508
1	BovineHD0100002517	7896305	0.65522	0.00265129	0.0045107	-0.531	-0.344	0.344
1	BovineHD0100002518	7901376	0.741758	0.00283797	0.000964356	1.08	1.1	1.1
1	BovineHD0100002519	7903320	0.690934	0.00240974	0.00556458	-0.837	-0.631	0.631
1	BTB-02037768	7906300	0.744505	0.00210102	0.00754818	-1.28	-1.25	1.25
1	BovineHD0100002520	7907089	0.516484	0.00229154	0.00432485	-0.635	-0.826	0.826
1	BovineHD0100002521	7907929	0.776099	0.00287141	0.000967279	1.09	1.02	1.02
1	BovineHD0100002522	7914040	0.917582	0.00223542	0.00220353	0.0144	-0.0492	0.0492
1	BovineHD0100002523	7925506	0.857143	0.00251386	0.00196746	0.245	0.0403	0.0403
1	BovineHD0100002524	7932071	0.857143	0.00251217	0.00196746	0.244	0.0393	0.0393
1	BovineHD0100002526	7940674	0.864011	0.00247264	0.00211808	0.155	-0.0238	0.0238
1	ARS-BFGL-NGS-105113	7943430	0.815934	0.00265712	0.00190404	0.333	0.0755	0.0755
1	BovineHD0100002528	7957368	0.603022	0.0043454	0.00071264	1.81	2.91	2.91
1	BovineHD0100002529	7961085	0.864011	0.00229996	0.00211433	0.0842	-0.121	0.121
1	BovineHD0100002530	7965961	0.605769	0.00432145	0.000924115	1.54	2.54	2.54
1	BovineHD0100002531	7971998	0.605769	0.00431734	0.000928249	1.54	2.54	2.54
1	BovineHD0100002538	8009353	0.929945	0.00225586	0.00247132	-0.0912	-0.0381	0.0381
1	BovineHD0100002539	8016607	0.82967	0.00262802	0.0015995	0.497	0.255	0.255
1	BovineHD0100002541	8025083	0.872253	0.00241053	0.00298027	-0.212	-0.56	0.56
1	BovineHD0100002542	8028640	0.711538	0.00242476	0.00543785	-0.808	-0.601	0.601
1	BovineHD0100002544	8033824	0.512363	0.00431404	0.0022188	0.665	1.27	1.27
1	BovineHD0100002547	8038195	0.521978	0.00415443	0.00229879	0.592	1.14	1.14
1	BovineHD0100002549	8044160	0.681319	0.00259188	0.00455367	-0.564	-0.239	0.239
1	BovineHD0100002551	8049418	0.586538	0.00333765	0.00299029	0.11	0.652	0.652
1	BovineHD0100002552	8050029	0.586538	0.00333765	0.00299029	0.11	0.652	0.652
1	BovineHD0100002553	8050973	0.570055	0.0035243	0.00277728	0.238	0.62	0.62
1	BovineHD0100002554	8052229	0.762363	0.00208201	0.00742839	-1.27	-1.27	1.27
1	ARS-BFGL-NGS-44292	8054589	0.512363	0.00427889	0.00217208	0.678	1.29	1.29
1	BovineHD0100002555	8062358	0.574176	0.00346032	0.00279634	0.213	0.583	0.583
1	BovineHD0100002556	8064774	0.570055	0.00350842	0.00274425	0.246	0.631	0.631
1	BovineHD0100002558	8077272	0.754121	0.00220527	0.00661607	-1.1	-1.14	1.14
1	BovineHD0100002559	8079297	0.756868	0.00219528	0.00663729	-1.11	-1.15	1.15
1	BovineHD0100002560	8082148	0.659341	0.00273837	0.00380272	-0.328	-0.122	0.122
1	BovineHD0100002561	8085091	0.81456	0.00185438	0.0112578	-1.8	-2.43	2.43
1	BovineHD0100002562	8091500	0.81456	0.00185081	0.0112266	-1.8	-2.42	2.42
1	BovineHD0100002563	8094477	0.598901	0.00326621	0.00296217	0.0977	0.638	0.638
1	BovineHD0100002564	8103886	0.567308	0.00180403	0.00522407	-1.06	-1.42	1.42
1	BovineHD0100002565	8108306	0.929945	0.0018506	0.00129497	0.357	0.6	0.6
1	BovineHD0100002566	8109141	0.92033	0.00187878	0.00202753	-0.0762	-0.0168	0.0168
1	BovineHD0100002567	8111170	0.614011	0.00311718	0.0010019	1.14	2.05	2.05
1	BovineHD0100002568	8111905	0.634615	0.00296745	0.0011554	0.943	1.51	1.51
1	BovineHD0100002569	8115241	0.604396	0.00326161	0.000899738	1.29	2.19	2.19
1	BovineHD0100002571	8119054	0.607143	0.00323793	0.000911841	1.27	2.16	2.16
1	BovineHD0100002572	8125946	0.667582	0.00274513	0.00135116	0.709	0.988	0.988
1	BovineHD0100002573	8129186	0.942308	0.00165417	0.00229589	-0.328	-0.196	0.196
1	BovineHD0100002574	8130301	0.695055	0.00143147	0.00753102	-1.66	-1.44	1.44
1	BovineHD0100002575	8135200	0.743132	0.00191684	0.00600434	-1.14	-1.12	1.12
1	Hapmap42827-BTA-116887	8148041	0.766484	0.00183389	0.00721554	-1.37	-1.36	1.36
1	BovineHD0100002577	8151620	0.612637	0.00201981	0.0049638	-0.899	-0.926	0.926
1	BovineHD0100002578	8154024	0.616758	0.00201265	0.00503373	-0.917	-0.951	0.951
1	BovineHD0100002579	8154936	0.616758	0.00201265	0.00503373	-0.917	-0.951	0.951
1	BovineHD0100002580	8157369	0.616758	0.00202326	0.00506696	-0.918	-0.953	0.953
1	BovineHD0100002581	8158439	0.616758	0.00202326	0.00506696	-0.918	-0.953	0.953
1	BovineHD0100002582	8159745	0.612637	0.00204294	0.00493323	-0.882	-0.9	0.9
1	BovineHD0100002583	8160815	0.570055	0.00256346	0.00342456	-0.29	-0.161	0.161
1	BovineHD0100002584	8161725	0.570055	0.00256346	0.00342456	-0.29	-0.161	0.161
1	BovineHD0100002585	8163857	0.571429	0.0025521	0.00344127	-0.299	-0.174	0.174
1	BovineHD0100002586	8167997	0.592033	0.00208931	0.00444936	-0.756	-0.834	0.834
1	BTA-116886-no-rs	8169172	0.940934	0.00167294	0.00242229	-0.37	-0.262	0.262
1	BovineHD0100002587	8175080	0.68544	0.00163509	0.00712408	-1.47	-1.2	1.2
1	BovineHD0100002589	8181272	0.906593	0.00188184	0.00231842	-0.209	-0.406	0.406
1	BovineHD0100002591	8190383	0.756868	0.00251032	0.000991522	0.929	1.05	1.05
1	BovineHD0100002592	8192047	0.831044	0.00213052	0.00232015	-0.0853	-0.599	0.599
1	BovineHD0100002593	8192710	0.865385	0.00199631	0.0011475	0.554	0.525	0.525
1	BovineHD0100002594	8196385	0.763736	0.00246625	0.00111161	0.797	0.827	0.827
1	BovineHD0100002596	8207102	0.67033	0.00301832	0.000884271	1.23	1.57	1.57
1	BovineHD0100002598	8221822	0.916209	0.00178834	0.00288529	-0.478	-0.77	0.77
1	BovineHD0100002599	8223207	0.695055	0.00286127	0.000982778	1.07	1.25	1.25
1	BovineHD0100002601	8227411	0.587912	0.00257936	0.00341629	-0.281	-0.0147	0.0147
1	BovineHD0100002602	8234245	0.708791	0.0018997	0.00619143	-1.18	-1.05	1.05
1	Hapmap54753-rs29013987	8240375	0.710165	0.00188469	0.00622153	-1.19	-0.989	0.989
1	BovineHD0100002603	8245218	0.708791	0.0018909	0.00616341	-1.18	-1.05	1.05
1	BovineHD4100000064	8246066	0.559066	0.00280216	0.00288356	-0.0286	0.427	0.427
1	BovineHD0100002604	8247311	0.559066	0.0028045	0.00288583	-0.0286	0.427	0.427
1	BovineHD4100000065	8248381	0.872253	0.0017657	0.00319527	-0.593	-1.11	1.11
1	BovineHD0100002605	8250060	0.568681	0.00193207	0.00411148	-0.755	-0.911	0.911
1	BovineHD0100002607	8251965	0.881868	0.0017194	0.00326814	-0.642	-1.15	1.15
1	BovineHD0100002608	8256100	0.587912	0.00230399	0.00337096	-0.381	-0.185	0.185
1	BovineHD0100002609	8259267	0.531593	0.00270944	0.00275233	-0.0157	0.21	0.21
1	BovineHD0100002610	8260443	0.534341	0.00265717	0.00282541	-0.0614	0.127	0.127
1	BovineHD0100002611	8262646	0.600275	0.00177807	0.00453197	-0.936	-0.911	0.911
1	BovineHD0100002612	8263855	0.535714	0.00264109	0.00283095	-0.0694	0.113	0.113
1	BovineHD0100002613	8265378	0.881868	0.00176253	0.00325811	-0.614	-1.11	1.11
1	BovineHD0100002614	8268572	0.645604	0.00165742	0.00576801	-1.25	-1.14	1.14
1	BovineHD0100002615	8271363	0.627747	0.0017475	0.00524824	-1.1	-1.05	1.05
1	BovineHD0100002616	8279266	0.627747	0.00174756	0.00524848	-1.1	-1.05	1.05
1	BovineHD0100002617	8282745	0.788462	0.00222627	0.00171946	0.258	0.117	0.117
1	BovineHD0100002618	8290770	0.885989	0.00189471	0.00239241	-0.233	-0.555	0.555
1	BovineHD0100002620	8308055	0.585165	0.00191361	0.00461521	-0.88	-1.04	1.04
1	BovineHD0100002622	8318121	0.550824	0.00273106	0.00298697	-0.0896	0.329	0.329
1	BovineHD0100002623	8318997	0.728022	0.000972606	0.00938261	-2.27	-2.26	2.26
1	BovineHD0100002624	8321895	0.706044	0.00178688	0.00606761	-1.22	-1.09	1.09
1	BovineHD0100002625	8322785	0.664835	0.00199879	0.0047584	-0.867	-0.74	0.74
1	BovineHD0100002626	8324138	0.677198	0.00193101	0.00513362	-0.978	-0.695	0.695
1	BovineHD0100002627	8328638	0.65522	0.00204273	0.00449895	-0.79	-0.625	0.625
1	BovineHD0100002628	8333603	0.539835	0.00204614	0.0038077	-0.621	-0.88	0.88
1	BovineHD0100002630	8338585	0.679945	0.00188214	0.00520956	-1.02	-0.736	0.736
1	BovineHD0100002631	8339362	0.679945	0.00188214	0.00520956	-1.02	-0.736	0.736
1	BovineHD0100002632	8340937	0.585165	0.00176163	0.0045993	-0.96	-1.17	1.17
1	BovineHD0100002633	8343251	0.53022	0.00292438	0.00261981	0.11	0.436	0.436
1	ARS-BFGL-NGS-119108	8347160	0.67033	0.00191103	0.0049283	-0.947	-0.664	0.664
1	BovineHD0100002634	8348124	0.675824	0.00188784	0.00507056	-0.988	-0.706	0.706
1	BovineHD0100002635	8349873	0.725275	0.00105777	0.00914807	-2.16	-2.14	2.14
1	BovineHD0100002636	8350545	0.539835	0.00274405	0.00278141	-0.0135	0.214	0.214
1	BovineHD0100002638	8354326	0.668956	0.00156994	0.00640032	-1.41	-1.33	1.33
1	BovineHD0100002639	8355608	0.668956	0.00156994	0.00640032	-1.41	-1.33	1.33
1	BovineHD0100002640	8356782	0.660714	0.00160887	0.00609973	-1.33	-1.25	1.25
1	BovineHD0100002641	8358326	0.664835	0.00159349	0.00626186	-1.37	-1.29	1.29
1	BovineHD0100002642	8359209	0.668956	0.00157436	0.00641749	-1.41	-1.33	1.33
1	BovineHD0100002643	8360263	0.532967	0.00215108	0.0034709	-0.478	-0.623	0.623
1	BovineHD0100002644	8361369	0.902473	0.00178392	0.00108359	0.499	0.557	0.557
1	BovineHD0100002645	8369921	0.554945	0.00205937	0.00402211	-0.669	-0.598	0.598
1	BovineHD0100002646	8373640	0.861264	0.00187081	0.00294119	-0.452	-0.86	0.86
1	BovineHD0100002647	8380777	0.582418	0.00257474	0.00319481	-0.216	0.0965	0.0965
1	BovineHD0100002649	8390414	0.616758	0.00174941	0.00532599	-1.11	-1.24	1.24
1	BovineHD0100002650	8394799	0.618132	0.00173906	0.00535285	-1.12	-1.26	1.26
1	BovineHD0100002651	8402084	0.576923	0.00194266	0.00441866	-0.822	-0.948	0.948
1	BovineHD0100002652	8407029	0.821429	0.00207022	0.00184464	0.115	-0.19	0.19
1	BovineHD0100002653	8414923	0.818681	0.00208615	0.00177665	0.161	-0.127	0.127
1	BovineHD0100002654	8415971	0.817308	0.00208959	0.00175309	0.176	-0.109	0.109
1	BovineHD0100002655	8417499	0.575549	0.00191467	0.00446959	-0.848	-0.987	0.987
1	BovineHD0100002656	8418917	0.615385	0.00229675	0.00366678	-0.468	-0.294	0.294
1	BovineHD0100002657	8419717	0.634615	0.00171743	0.00568784	-1.2	-1.18	1.18
1	BovineHD0100002658	8421002	0.604396	0.00185061	0.00490303	-0.974	-0.965	0.965
1	BovineHD0100002659	8423744	0.649725	0.00166606	0.00616295	-1.31	-1.22	1.22
1	BovineHD0100002660	8427321	0.575549	0.00189606	0.00462483	-0.892	-1.05	1.05
1	BovineHD0100002662	8436472	0.596154	0.00177607	0.00509579	-1.05	-1.35	1.35
1	ARS-BFGL-BAC-27364	8437530	0.554945	0.00292534	0.00278617	0.0487	0.55	0.55
1	BovineHD0100002663	8439055	0.608516	0.0017346	0.00547291	-1.15	-1.21	1.21
1	BovineHD0100002665	8442203	0.524725	0.00217699	0.00397953	-0.603	-0.932	0.932
1	BovineHD0100002668	8456556	0.651099	0.00347847	0.000937133	1.31	1.67	1.67
1	BovineHD0100002669	8460679	0.651099	0.00345895	0.000937133	1.31	1.66	1.66
1	BovineHD0100002670	8462866	0.651099	0.00346714	0.000937133	1.31	1.66	1.66
1	BovineHD0100002672	8472140	0.736264	0.00288341	0.00203715	0.347	0.482	0.482
1	BovineHD0100002673	8478534	0.723901	0.00297004	0.00184758	0.475	0.718	0.718
1	BovineHD0100002674	8486191	0.70467	0.00311323	0.00157646	0.68	0.828	0.828
1	BovineHD0100002675	8494659	0.942308	0.00212479	0.00134807	0.455	1.02	1.02
1	BovineHD0100046888	8505670	0.924451	0.00220114	0.000770186	1.05	1.59	1.59
1	BovineHD0100002677	8510161	0.924451	0.00220366	0.000770186	1.05	1.59	1.59
1	BovineHD0100002679	8533243	0.90522	0.0022209	0.0022832	-0.0277	-0.159	0.159
1	BovineHD0100002682	8540347	0.891484	0.00223019	0.00375519	-0.521	-0.882	0.882
1	BovineHD0100002683	8546221	0.638736	0.00353736	0.00125237	1.04	1.63	1.63
1	BovineHD0100002684	8551244	0.638736	0.00354322	0.00125237	1.04	1.63	1.63
1	BovineHD0100002694	8597939	0.603022	0.00285986	0.00353842	-0.213	0.096	0.096
1	BovineHD0100002695	8600826	0.604396	0.00284881	0.00356306	-0.224	0.0809	0.0809
1	BovineHD0100002696	8603521	0.645604	0.00252398	0.00426818	-0.525	-0.305	0.305
1	BovineHD0100002697	8604354	0.659341	0.00242148	0.00458187	-0.638	-0.46	0.46
1	BovineHD0100002699	8607683	0.645604	0.00252392	0.0042417	-0.519	-0.297	0.297
1	BovineHD0100002700	8610133	0.644231	0.00253796	0.00421511	-0.507	-0.284	0.284
1	BovineHD0100002702	8611594	0.603022	0.00287234	0.0034179	-0.174	0.15	0.15
1	BovineHD0100002704	8614287	0.662088	0.00242293	0.00466655	-0.655	-0.507	0.507
1	BovineHD0100002705	8615856	0.653846	0.00249216	0.0043948	-0.567	-0.383	0.383
1	BovineHD0100002707	8617423	0.657967	0.00245705	0.00449266	-0.603	-0.422	0.422
1	BovineHD0100002708	8621038	0.690934	0.00225577	0.00536758	-0.867	-0.66	0.66
1	BovineHD0100002709	8624811	0.679945	0.00232812	0.00500279	-0.765	-0.476	0.476
1	BovineHD0100002710	8628746	0.688187	0.00226139	0.0052358	-0.84	-0.532	0.532
1	BovineHD0100002711	8630103	0.692308	0.00223597	0.0053761	-0.877	-0.67	0.67
1	BovineHD0100002712	8633818	0.657967	0.00244671	0.00442245	-0.592	-0.41	0.41
1	BovineHD0100002713	8635487	0.570055	0.00299612	0.00289749	0.0335	0.317	0.317
1	BovineHD0100002714	8639651	0.755495	0.000820772	0.0116214	-2.65	-2.82	2.82
1	BovineHD0100002715	8645402	0.535714	0.00215677	0.00365191	-0.527	-0.71	0.71
1	BovineHD0100002716	8648729	0.605769	0.00250806	0.00339117	-0.302	-0.0277	0.0277
1	BovineHD0100002717	8653677	0.542582	0.00309531	0.00260624	0.172	0.565	0.565
1	BovineHD0100002718	8654781	0.678571	0.00277556	0.00148427	0.626	0.954	0.954
1	BovineHD0100002719	8657578	0.71978	0.00205413	0.00646545	-1.15	-0.942	0.942
1	BovineHD0100002721	8663789	0.71978	0.00205708	0.0064753	-1.15	-0.942	0.942
1	BovineHD0100002722	8664522	0.700549	0.00215751	0.00568538	-0.969	-0.834	0.834
1	BovineHD0100002723	8670698	0.608516	0.00252119	0.00409616	-0.485	-0.284	0.284
1	BovineHD0100002724	8671473	0.608516	0.00252119	0.00409616	-0.485	-0.284	0.284
1	BovineHD0100002725	8675793	0.608516	0.00252862	0.00410901	-0.486	-0.284	0.284
1	BovineHD0100002727	8683163	0.608516	0.00251467	0.00408415	-0.485	-0.283	0.283
1	BovineHD0100002728	8688845	0.510989	0.00246802	0.00362762	-0.385	-0.422	0.422
1	BovineHD0100002729	8689420	0.553571	0.00211669	0.0041951	-0.684	-0.622	0.622
1	BovineHD0100002731	8692086	0.597527	0.00241091	0.00390155	-0.481	-0.361	0.361
1	BovineHD0100002732	8693269	0.568681	0.00264545	0.00346301	-0.269	-0.112	0.112
1	BovineHD0100002733	8695884	0.596154	0.0019713	0.00505109	-0.941	-1.15	1.15
1	BovineHD0100002734	8702158	0.616758	0.00186674	0.00560872	-1.1	-1.22	1.22
1	BovineHD0100002735	8709327	0.526099	0.00245626	0.00380808	-0.438	-0.647	0.647
1	BovineHD0100002736	8715103	0.928571	0.00185539	0.00290115	-0.447	-0.544	0.544
1	BovineHD0100002737	8722508	0.516484	0.00266009	0.0038255	-0.363	-0.387	0.387
1	BovineHD0100002739	8730166	0.931319	0.00196695	0.00755944	-1.35	-1.81	1.81
1	BovineHD0100002741	8740396	0.907967	0.00212197	0.00205626	0.0315	-0.0789	0.0789
1	BovineHD0100002744	8759806	0.778846	0.00264802	0.00191595	0.324	0.254	0.254
1	BovineHD0100002745	8760707	0.778846	0.00265156	0.00191859	0.324	0.254	0.254
1	BovineHD0100002748	8773237	0.778846	0.00265319	0.0019207	0.323	0.253	0.253
1	BovineHD0100002749	8776536	0.508242	0.00368129	0.00263949	0.333	0.573	0.573
1	BovineHD0100002752	8790442	0.868132	0.00213663	0.00361309	-0.525	-0.96	0.96
1	BovineHD0100002754	8796182	0.822802	0.00234234	0.00222087	0.0533	-0.263	0.263
1	BovineHD0100002755	8802639	0.81456	0.00236568	0.00204506	0.146	-0.144	0.144
1	BovineHD0100002757	8805545	0.850275	0.00213623	0.0015198	0.34	0.181	0.181
1	BovineHD0100002758	8808152	0.825549	0.00216913	0.00220615	-0.0169	-0.345	0.345
1	BovineHD0100002759	8814346	0.64011	0.0025085	0.00365421	-0.376	-0.131	0.131
1	BovineHD0100002760	8816916	0.538462	0.00191393	0.00433706	-0.818	-1.23	1.23
1	BovineHD0100002761	8819375	0.826923	0.00207883	0.00227328	-0.0894	-0.429	0.429
1	BovineHD0100002762	8821490	0.836538	0.00204271	0.00275087	-0.298	-0.889	0.889
1	BovineHD0100002763	8826750	0.646978	0.00243445	0.00384867	-0.458	-0.226	0.226
1	Hapmap59566-rs29024165	8837296	0.858516	0.00201707	0.00349286	-0.549	-1.13	1.13
1	BovineHD0100002766	8841156	0.660714	0.00241323	0.00412256	-0.536	-0.376	0.376
1	BovineHD0100002768	8848499	0.870879	0.00196783	0.00330473	-0.518	-1	1
1	BovineHD0100002769	8851088	0.697802	0.00268503	0.00111243	0.881	1.06	1.06
1	BovineHD0100002770	8851567	0.701923	0.00266753	0.00106497	0.918	1.07	1.07
1	BovineHD0100002771	8854680	0.520604	0.00326245	0.00257427	0.237	0.523	0.523
1	BovineHD0100002772	8858102	0.93544	0.00191408	0.00190588	0.0043	0.272	0.272
1	BovineHD0100002775	8868861	0.93544	0.00192752	0.001924	0.00182	0.268	0.268
1	BovineHD0100002776	8874448	0.888736	0.00207739	0.00102257	0.709	0.823	0.823
1	BovineHD0100002777	8875481	0.93544	0.00188588	0.001924	-0.02	0.235	0.235
1	BovineHD0100002778	8877510	0.906593	0.00199872	0.00129908	0.431	0.465	0.465
1	BovineHD0100002779	8878372	0.840659	0.0022158	0.00256415	-0.146	-0.616	0.616
1	BovineHD0100002781	8886364	0.879121	0.00209054	0.000878054	0.867	1	1
1	BovineHD0100002782	8887511	0.875	0.00210947	0.000829724	0.933	1.1	1.1
1	BovineHD0100002783	8890445	0.875	0.00210868	0.000829724	0.933	1.1	1.1
1	BovineHD0100002784	8891839	0.942308	0.0018427	0.00238428	-0.258	-0.0869	0.0869
1	BTA-120430-no-rs	8895681	0.778846	0.00256431	0.00121046	0.751	0.683	0.683
1	BovineHD0100002786	8898080	0.862637	0.00217793	0.00339957	-0.445	-0.85	0.85
1	BovineHD0100002790	8923682	0.862637	0.00225342	0.00337854	-0.405	-0.794	0.794
1	BovineHD0100002792	8929162	0.59478	0.00200173	0.0052538	-0.965	-1.19	1.19
1	BovineHD0100002793	8929932	0.855769	0.00203105	0.00141532	0.361	0.212	0.212
1	BovineHD0100002794	8931024	0.840659	0.0020666	0.00264058	-0.245	-0.757	0.757
1	BovineHD0100002795	8934242	0.59478	0.00199345	0.00502006	-0.924	-1.12	1.12
1	BovineHD0100002796	8937192	0.590659	0.00201746	0.00492124	-0.892	-1.07	1.07
1	BovineHD0100002797	8941131	0.568681	0.00276316	0.0033723	-0.199	0.00285	0.00285
1	BovineHD0100002798	8944401	0.593407	0.00199539	0.00498226	-0.915	-1.11	1.11
1	BovineHD0100002799	8945372	0.855769	0.00206558	0.00141532	0.378	0.237	0.237
1	BovineHD0100002800	8948731	0.909341	0.00186529	0.00210831	-0.122	-0.289	0.289
1	BovineHD0100002801	8952691	0.804945	0.00225649	0.00193699	0.153	-0.182	0.182
1	BovineHD0100002802	8954409	0.554945	0.00212656	0.00433164	-0.711	-0.666	0.666
1	BovineHD0100002804	8959515	0.620879	0.00179306	0.00573976	-1.16	-1.13	1.13
1	BovineHD0100002805	8960705	0.825549	0.00211214	0.00251025	-0.173	-0.527	0.527
1	BovineHD0100002806	8961298	0.630495	0.0032807	0.000710934	1.53	2.25	2.25
1	BovineHD0100002807	8961932	0.629121	0.00173342	0.00602252	-1.25	-1.24	1.24
1	Hapmap58026-ss46526282	8963404	0.773352	0.00243919	0.00245502	-0.00647	-0.0782	0.0782
1	BovineHD0100002808	8965047	0.754121	0.00255419	0.00210704	0.192	0.254	0.254
1	BovineHD0100002809	8986593	0.637363	0.00342797	0.000961176	1.27	1.92	1.92
1	BovineHD0100002813	8994010	0.625	0.00265621	0.00391373	-0.388	-0.124	0.124
1	BovineHD0100002815	8996212	0.64011	0.00254332	0.00426467	-0.517	-0.295	0.295
1	BovineHD0100002816	8997182	0.641484	0.00254447	0.0042951	-0.524	-0.303	0.303
1	Hapmap52559-rs29015773	8998063	0.825549	0.00216023	0.00357331	-0.503	-0.913	0.913
1	BovineHD0100002817	9000220	0.631868	0.00263217	0.00408979	-0.441	-0.229	0.229
1	BovineHD0100002818	9001005	0.634615	0.00261257	0.0041505	-0.463	-0.257	0.257
1	BovineHD0100002819	9002468	0.634615	0.00261257	0.0041505	-0.463	-0.257	0.257
1	BovineHD0100002820	9003691	0.644231	0.00253645	0.00437425	-0.545	-0.327	0.327
1	BovineHD0100002822	9008620	0.627747	0.00267103	0.00401897	-0.409	-0.151	0.151
1	BovineHD0100002823	9011974	0.627747	0.00266619	0.00400656	-0.407	-0.15	0.15
1	BovineHD0100002824	9013681	0.646978	0.00253999	0.00443668	-0.558	-0.342	0.342
1	ARS-BFGL-NGS-118398	9019409	0.803571	0.0024815	0.00299883	-0.189	-0.598	0.598
1	BovineHD0100002827	9036327	0.695055	0.00316537	0.00186853	0.527	0.715	0.715
1	BovineHD0100002828	9038916	0.695055	0.00316114	0.00186853	0.526	0.714	0.714
1	BovineHD0100002831	9055870	0.692308	0.00318486	0.00186532	0.535	0.723	0.723
1	BovineHD0100002833	9064323	0.554945	0.00213798	0.00487931	-0.825	-0.848	0.848
1	BovineHD0100002834	9065587	0.554945	0.00213628	0.0048758	-0.825	-0.848	0.848
1	BovineHD0100002835	9071033	0.692308	0.00302139	0.00186532	0.482	0.671	0.671
1	BovineHD0100002836	9080890	0.692308	0.00301798	0.00186532	0.481	0.67	0.67
1	BovineHD0100002837	9083452	0.509615	0.00252943	0.00411181	-0.486	-0.794	0.794
1	BovineHD0100002839	9103999	0.934066	0.00208132	0.00153892	0.302	0.732	0.732
1	BovineHD0100002840	9108880	0.717033	0.00304175	0.00185073	0.497	0.707	0.707
1	BovineHD0100002841	9111308	0.803571	0.00245486	0.00268236	-0.0886	-0.475	0.475
1	BovineHD0100002842	9112282	0.813187	0.00246723	0.00247648	-0.00374	-0.319	0.319
1	ARS-BFGL-NGS-14644	9114098	0.862637	0.00222593	0.00342737	-0.432	-0.831	0.831
1	BovineHD0100002844	9116783	0.671703	0.00342469	0.000716258	1.56	1.92	1.92
1	BovineHD0100002845	9118365	0.815934	0.00258974	0.00254886	0.0159	-0.296	0.296
1	BovineHD0100002846	9119913	0.858516	0.00248376	0.00324273	-0.267	-0.715	0.715
1	BovineHD0100002848	9123039	0.869505	0.00244168	0.00378638	-0.439	-0.841	0.841
1	BovineHD0100002851	9136608	0.84478	0.00274895	0.0032899	-0.18	-0.664	0.664
1	BovineHD0100002853	9146438	0.835165	0.00282059	0.00305643	-0.0803	-0.592	0.592
1	BovineHD0100002855	9155528	0.789835	0.00309008	0.0022777	0.305	0.168	0.168
1	BovineHD0100002858	9172574	0.836538	0.00284586	0.00311229	-0.0895	-0.605	0.605
1	BovineHD0100002859	9173252	0.837912	0.00283835	0.00316385	-0.109	-0.631	0.631
1	BovineHD0100002860	9174446	0.837912	0.00283835	0.00316385	-0.109	-0.631	0.631
1	BovineHD0100002861	9180914	0.837912	0.00284291	0.00316966	-0.109	-0.631	0.631
1	BovineHD0100002863	9191421	0.837912	0.00284233	0.00316997	-0.109	-0.631	0.631
1	BovineHD0100002864	9196480	0.840659	0.00282148	0.00326228	-0.145	-0.615	0.615
1	BovineHD0100002866	9202132	0.929945	0.00239107	0.00973957	-1.4	-1.91	1.91
1	BovineHD0100002871	9218306	0.826923	0.00280617	0.00266903	0.0501	-0.266	0.266
1	BovineHD0100002876	9228710	0.854396	0.00253935	0.00161615	0.452	0.346	0.346
1	BovineHD0100002877	9233602	0.811813	0.0026709	0.00213733	0.223	-0.0537	0.0537
1	BovineHD0100002878	9238661	0.802198	0.00268833	0.00221405	0.194	-0.131	0.131
1	BovineHD0100002879	9241590	0.787088	0.00274069	0.00171697	0.468	0.345	0.345
1	BovineHD0100002880	9245209	0.843407	0.00253955	0.00300602	-0.169	-0.648	0.648
1	BovineHD0100002881	9246253	0.843407	0.00254023	0.00300709	-0.169	-0.648	0.648
1	BovineHD0100002882	9248392	0.84478	0.00253087	0.00304836	-0.186	-0.673	0.673
1	BovineHD0100002887	9270491	0.751374	0.00114892	0.012065	-2.35	-2.5	2.5
1	BovineHD0100002888	9274913	0.582418	0.00245949	0.00483875	-0.677	-0.69	0.69
1	BovineHD0100002890	9283006	0.567308	0.00258147	0.00449025	-0.554	-0.58	0.58
1	BovineHD0100002892	9291026	0.693681	0.00183827	0.00816737	-1.49	-1.28	1.28
1	BovineHD0100002893	9294464	0.695055	0.00183222	0.00824961	-1.5	-1.29	1.29
1	BovineHD0100002894	9297262	0.899725	0.00208037	0.00484539	-0.845	-1.33	1.33
1	BovineHD0100002895	9302566	0.846154	0.00223877	0.00450178	-0.699	-1.4	1.4
1	BovineHD0100002896	9305910	0.541209	0.00310752	0.00350857	-0.121	0.0599	0.0599
1	BovineHD0100002897	9309092	0.79533	0.00240058	0.00288482	-0.184	-0.457	0.457
1	BovineHD0100002898	9311317	0.543956	0.00306199	0.00354489	-0.146	0.0168	0.0168
1	BovineHD0100002900	9321554	0.846154	0.00227016	0.00446531	-0.676	-1.37	1.37
1	BovineHD0100002901	9322839	0.846154	0.00226739	0.00446042	-0.677	-1.37	1.37
1	Hapmap39995-BTA-39516	9323844	0.684066	0.0033319	0.000817182	1.41	1.85	1.85
1	BovineHD0100002902	9326526	0.846154	0.00230422	0.00445867	-0.66	-1.35	1.35
1	BovineHD0100002903	9328940	0.84478	0.00230827	0.00437535	-0.639	-1.32	1.32
1	BovineHD0100002906	9341222	0.79533	0.00256987	0.00296698	-0.144	-0.411	0.411
1	BovineHD0100002907	9346014	0.79533	0.00256797	0.00296511	-0.144	-0.411	0.411
1	BovineHD0100002910	9355855	0.706044	0.00315953	0.00133979	0.858	1.01	1.01
1	BovineHD0100002911	9358056	0.706044	0.00315831	0.00133979	0.858	1.01	1.01
1	BovineHD0100002912	9362143	0.554945	0.00291441	0.00368091	-0.233	0.0989	0.0989
1	BovineHD0100002913	9366180	0.538462	0.00268696	0.00408508	-0.419	-0.516	0.516
1	BovineHD0100002914	9366939	0.784341	0.00246892	0.00269549	-0.0878	-0.259	0.259
1	BovineHD0100002915	9371493	0.513736	0.00292324	0.00363826	-0.219	-0.154	0.154
1	Hapmap50953-BTA-39491	9375752	0.825549	0.00225393	0.00347566	-0.433	-0.831	0.831
1	BovineHD0100002916	9377030	0.82967	0.00223178	0.00364311	-0.49	-0.897	0.897
1	BovineHD4100000071	9379728	0.818681	0.00229354	0.00322501	-0.341	-0.713	0.713
1	BovineHD0100002917	9381269	0.554945	0.00251452	0.00426505	-0.528	-0.373	0.373
1	BovineHD0100002918	9382338	0.546703	0.0025893	0.00413578	-0.468	-0.537	0.537
1	BovineHD0100002919	9384280	0.583791	0.00232616	0.00483421	-0.731	-0.783	0.783
1	BovineHD0100002920	9391513	0.850275	0.00207465	0.00423177	-0.713	-1.37	1.37
1	BovineHD0100002921	9394147	0.563187	0.002297	0.0045201	-0.677	-0.782	0.782
1	BovineHD0100002922	9396425	0.799451	0.00230976	0.00336117	-0.375	-0.678	0.678
1	BovineHD0100002923	9398290	0.79533	0.00233111	0.00323077	-0.326	-0.622	0.622
1	BovineHD0100002924	9399705	0.733516	0.00270041	0.00209931	0.252	0.386	0.386
1	BovineHD0100002925	9400676	0.799451	0.00229785	0.00336888	-0.383	-0.687	0.687
1	BovineHD0100002926	9402069	0.787088	0.00236659	0.0029939	-0.235	-0.419	0.419
1	BovineHD0100002927	9403439	0.736264	0.00267262	0.00218852	0.2	0.334	0.334
1	BTA-38496-no-rs	9404794	0.743132	0.00261466	0.00230366	0.127	0.15	0.15
1	BovineHD0100002928	9405786	0.512363	0.00352567	0.00288306	0.201	0.523	0.523
1	BovineHD0100002929	9406760	0.512363	0.00352678	0.0028846	0.201	0.523	0.523
1	BovineHD0100002930	9411676	0.519231	0.00343482	0.00298239	0.141	0.426	0.426
1	BovineHD0100002931	9412378	0.51511	0.00348959	0.00293213	0.174	0.479	0.479
1	BovineHD0100002932	9413066	0.510989	0.00355057	0.00288915	0.206	0.531	0.531
1	BovineHD0100002933	9414217	0.51511	0.00349411	0.00293824	0.173	0.478	0.478
1	BovineHD0100002934	9415317	0.517857	0.00344676	0.00296217	0.152	0.443	0.443
1	BovineHD0100002935	9417269	0.523352	0.00340195	0.00302754	0.117	0.315	0.315
1	BovineHD0100002936	9418353	0.527473	0.0033471	0.00307875	0.0836	0.257	0.257
1	BovineHD0100002937	9419653	0.508242	0.00358547	0.00285429	0.228	0.398	0.398
1	BovineHD0100002938	9422231	0.513736	0.00350635	0.00291565	0.184	0.496	0.496
1	BovineHD0100002939	9423301	0.531593	0.00248626	0.00412253	-0.506	-0.672	0.672
1	BovineHD0100002940	9424245	0.504121	0.00364201	0.00280744	0.26	0.452	0.452
1	BovineHD0100002941	9425249	0.502747	0.00273758	0.00373426	-0.31	-0.501	0.501
1	BovineHD0100002943	9427932	0.851648	0.0021198	0.00124338	0.533	0.466	0.466
1	BovineHD0100002944	9428963	0.696429	0.00215227	0.00522392	-0.887	-0.68	0.68
1	BovineHD0100002945	9430581	0.715659	0.00205186	0.00591797	-1.06	-0.854	0.854
1	BovineHD0100002947	9436786	0.592033	0.00269841	0.00334899	-0.216	0.0971	0.0971
1	BovineHD0100002948	9450747	0.847527	0.00205127	0.00191049	0.0711	-0.307	0.307
1	BovineHD0100002949	9455407	0.921703	0.00178413	0.00118177	0.412	0.678	0.678
1	BovineHD0100002950	9459494	0.596154	0.0026964	0.00332648	-0.21	0.107	0.107
1	BovineHD0100002951	9461878	0.596154	0.00269229	0.00332083	-0.21	0.108	0.108
1	BovineHD0100002952	9468617	0.928571	0.00170782	0.00785837	-1.53	-2.08	2.08
1	BovineHD0100002954	9477094	0.717033	0.00199084	0.0059445	-1.09	-0.889	0.889
1	BovineHD0100002955	9481429	0.570055	0.00288453	0.00287799	0.00227	0.271	0.271
1	ARS-BFGL-NGS-41048	9484167	0.910714	0.00185127	0.000595716	1.13	1.59	1.59
1	BovineHD0100046890	9487325	0.634615	0.00177995	0.00605252	-1.22	-1.21	1.21
1	BovineHD0100002957	9491125	0.791209	0.00233391	0.00180985	0.254	0.0488	0.0488
1	BovineHD0100002958	9497908	0.811813	0.00222365	0.00241657	-0.0832	-0.412	0.412
1	BovineHD4100000072	9500533	0.811813	0.00222895	0.00242122	-0.0827	-0.411	0.411
1	BovineHD0100002959	9506513	0.887363	0.00189742	0.00411253	-0.774	-1.34	1.34
1	BovineHD0100002960	9510435	0.888736	0.00189407	0.00421845	-0.801	-1.38	1.38
1	BovineHD0100002961	9511117	0.887363	0.00189987	0.00411621	-0.773	-1.34	1.34
1	BovineHD0100002962	9512145	0.633242	0.00169468	0.00599876	-1.26	-1.26	1.26
1	BovineHD0100002963	9514731	0.877747	0.00192652	0.00353453	-0.607	-1.13	1.13
1	BovineHD0100002964	9516052	0.690934	0.00288645	0.00113726	0.931	1.11	1.11
1	BovineHD0100002965	9516749	0.688187	0.00290892	0.0010364	1.03	1.45	1.45
1	BovineHD0100002966	9517678	0.688187	0.00290892	0.0010364	1.03	1.45	1.45
1	BovineHD0100002967	9519126	0.681319	0.00296735	0.000943169	1.15	1.57	1.57
1	BovineHD0100002968	9519844	0.681319	0.00296735	0.000943169	1.15	1.57	1.57
1	BovineHD0100002969	9521109	0.681319	0.00296735	0.000943169	1.15	1.57	1.57
1	BovineHD0100002970	9521971	0.681319	0.00297394	0.000943169	1.15	1.58	1.58
1	BovineHD0100002971	9522796	0.688187	0.00291524	0.0010364	1.03	1.45	1.45
1	BovineHD0100002972	9524859	0.681319	0.00297394	0.000945762	1.15	1.57	1.57
1	BovineHD0100002973	9525915	0.807692	0.00220173	0.00226655	-0.029	-0.403	0.403
1	BovineHD0100002974	9527218	0.682692	0.00296547	0.000951898	1.14	1.56	1.56
1	BovineHD0100002975	9528527	0.682692	0.00296547	0.000951898	1.14	1.56	1.56
1	BovineHD0100002976	9529781	0.695055	0.0028674	0.00121176	0.861	1.05	1.05
1	BovineHD0100002978	9534761	0.578297	0.00261124	0.00321942	-0.209	-0.0419	0.0419
1	BovineHD0100002979	9538131	0.75	0.0024388	0.00100339	0.888	1.01	1.01
1	BovineHD0100002980	9542848	0.861264	0.00196065	0.0026125	-0.287	-0.632	0.632
1	BovineHD0100002981	9545167	0.907967	0.00180383	0.000678969	0.977	1.21	1.21
1	BovineHD0100002982	9546205	0.565934	0.00280258	0.00293982	-0.0478	0.252	0.252
1	BovineHD0100002983	9548343	0.707418	0.00193134	0.00565936	-1.08	-0.941	0.941
1	BovineHD0100002984	9550650	0.622253	0.00159796	0.00572183	-1.28	-1.28	1.28
1	BovineHD0100002985	9553285	0.678571	0.00213284	0.00474546	-0.8	-0.512	0.512
1	BovineHD0100002986	9555306	0.68544	0.00210567	0.00494202	-0.853	-0.546	0.546
1	BovineHD0100002987	9559454	0.891484	0.00189136	0.000711278	0.978	1.21	1.21
1	BovineHD0100002989	9563812	0.858516	0.00198396	0.00309421	-0.444	-0.977	0.977
1	BovineHD0100002992	9571887	0.93956	0.0017551	0.00180727	-0.0293	0.22	0.22
1	BovineHD0100002993	9578173	0.668956	0.00223919	0.00463284	-0.727	-0.586	0.586
1	BovineHD0100002994	9579787	0.668956	0.0022421	0.00463204	-0.726	-0.584	0.584
1	BovineHD0100002995	9581815	0.581044	0.00188335	0.00476494	-0.928	-1.12	1.12
1	BovineHD0100002996	9585305	0.916209	0.00182224	0.00208632	-0.135	-0.268	0.268
1	BovineHD4100000073	9586616	0.945055	0.00172622	0.00413049	-0.872	-1.04	1.04
1	BovineHD0100002999	9592705	0.679945	0.00305781	0.000751226	1.4	1.75	1.75
1	BovineHD0100003001	9597017	0.679945	0.00306416	0.000751226	1.41	1.76	1.76
1	BovineHD0100003003	9599179	0.675824	0.00309635	0.000724701	1.45	1.8	1.8
1	ARS-BFGL-NGS-113570	9601018	0.675824	0.00309755	0.000724701	1.45	1.8	1.8
1	BovineHD0100003008	9608354	0.543956	0.00229563	0.00385799	-0.519	-0.624	0.624
1	BovineHD0100003009	9610059	0.516484	0.00308691	0.0027881	0.102	0.363	0.363
1	BovineHD0100003010	9612489	0.598901	0.00189791	0.00495616	-0.96	-1.19	1.19
1	BovineHD0100003011	9613173	0.587912	0.00253068	0.00354177	-0.336	-0.109	0.109
1	BovineHD0100003014	9616807	0.589286	0.00251521	0.00356048	-0.348	-0.128	0.128
1	BovineHD0100003015	9617549	0.531593	0.00304512	0.00283313	0.0722	0.368	0.368
1	BovineHD0100003016	9618110	0.531593	0.00304512	0.00283313	0.0722	0.368	0.368
1	BovineHD0100003018	9620872	0.612637	0.00198633	0.00528809	-0.979	-1.04	1.04
1	BovineHD0100003021	9625717	0.597527	0.00207263	0.00490865	-0.862	-1.02	1.02
1	BovineHD0100003022	9626429	0.612637	0.0019735	0.00526019	-0.98	-1.04	1.04
1	BovineHD0100003023	9627219	0.604396	0.00202814	0.00506847	-0.916	-0.884	0.884
1	BovineHD0100003024	9631004	0.861264	0.00218319	0.00263294	-0.187	-0.495	0.495
1	BovineHD0100003025	9637792	0.697802	0.00305249	0.00129876	0.855	1.04	1.04
1	BovineHD0100003029	9645810	0.901099	0.00222524	0.00246225	-0.101	-0.26	0.26
1	BovineHD0100003031	9648932	0.851648	0.00244011	0.000666421	1.3	1.59	1.59
1	BovineHD0100003032	9651077	0.894231	0.00226225	0.00219519	0.0301	-0.112	0.112
1	BovineHD0100003033	9651884	0.891484	0.00227433	0.00208602	0.0864	-0.0335	0.0335
1	BovineHD0100003034	9653758	0.910714	0.002222	0.000946395	0.854	1.18	1.18
1	BovineHD0100003036	9655217	0.943681	0.00207215	0.00268567	-0.259	-0.0895	0.0895
1	BovineHD0100003037	9656184	0.913462	0.00220829	0.00104551	0.748	1.02	1.02
1	BovineHD0100003044	9662846	0.907967	0.00224153	0.000939892	0.869	1.06	1.06
1	BovineHD0100003046	9672196	0.906593	0.00224454	0.00276491	-0.209	-0.406	0.406
1	BovineHD0100003047	9674455	0.906593	0.00224454	0.00276491	-0.209	-0.406	0.406
1	BovineHD0100003049	9681349	0.853022	0.00246441	0.0015427	0.468	0.37	0.37
1	BovineHD0100003050	9684361	0.898352	0.00237675	0.00116497	0.713	0.841	0.841
1	BovineHD0100003051	9685651	0.898352	0.00237675	0.00116497	0.713	0.841	0.841
1	BovineHD0100003052	9689504	0.895604	0.00239513	0.00110437	0.774	0.927	0.927
1	BovineHD0100003053	9690074	0.891484	0.00241574	0.000980551	0.902	1.1	1.1
1	BovineHD0100003054	9691324	0.894231	0.00240099	0.00104585	0.831	1.01	1.01
1	BovineHD0100003055	9692156	0.894231	0.00240337	0.00104676	0.831	1.01	1.01
1	BovineHD0100003061	9697610	0.90522	0.00234703	0.00144599	0.484	0.538	0.538
1	BovineHD0100003062	9698537	0.894231	0.00240336	0.00110501	0.777	0.931	0.931
1	BovineHD0100003064	9700967	0.899725	0.00238938	0.00126261	0.638	0.736	0.736
1	BovineHD0100003065	9701428	0.899725	0.00238938	0.00126261	0.638	0.736	0.736
1	BovineHD0100003069	9711299	0.799451	0.00283856	0.000869647	1.18	1.12	1.12
1	BovineHD0100003070	9715283	0.799451	0.002834	0.000869647	1.18	1.12	1.12
1	BovineHD0100003075	9726816	0.799451	0.00284043	0.000869647	1.18	1.12	1.12
1	BovineHD0100003076	9729443	0.798077	0.00284846	0.000858011	1.2	1.14	1.14
1	BovineHD0100003077	9730077	0.784341	0.00293357	0.000757487	1.35	1.31	1.31
1	BovineHD0100003078	9732149	0.799451	0.00283828	0.000869647	1.18	1.12	1.12
1	BovineHD0100003079	9733233	0.796703	0.00285778	0.000847324	1.22	1.16	1.16
1	BovineHD0100003083	9738537	0.567308	0.00320707	0.00337033	-0.0497	0.249	0.249
1	BovineHD0100003086	9747568	0.557692	0.002574	0.00459579	-0.58	-0.455	0.455
1	BovineHD0100003087	9751371	0.612637	0.00218796	0.00591498	-0.995	-1.07	1.07
1	BovineHD0100003089	9753106	0.59478	0.00231682	0.00540969	-0.848	-0.993	0.993
1	BovineHD0100003092	9756094	0.607143	0.00222514	0.00575263	-0.95	-0.931	0.931
1	BovineHD0100003094	9758215	0.597527	0.00229577	0.00548454	-0.871	-1.03	1.03
1	BovineHD0100003095	9759253	0.597527	0.00229576	0.00548471	-0.871	-1.03	1.03
1	BovineHD0100003096	9760645	0.553571	0.0026097	0.00448619	-0.542	-0.394	0.394
1	BovineHD0100003100	9765025	0.60989	0.00216964	0.0057923	-0.982	-0.976	0.976
1	BovineHD0100003101	9766326	0.549451	0.00264751	0.00447225	-0.524	-0.633	0.633
1	BovineHD0100003103	9767473	0.51511	0.00348241	0.00316588	0.0953	0.352	0.352
1	Hapmap49138-BTA-37549	9768177	0.559066	0.00246131	0.00466712	-0.64	-0.551	0.551
1	BovineHD4100000076	9768690	0.559066	0.00246206	0.00466983	-0.64	-0.552	0.552
1	BovineHD0100003104	9770344	0.554945	0.0025	0.00459684	-0.609	-0.502	0.502
1	BovineHD0100003106	9772423	0.554945	0.0025	0.00459684	-0.609	-0.502	0.502
1	BovineHD0100003108	9776144	0.557692	0.00246743	0.00460599	-0.624	-0.526	0.526
1	BovineHD0100003109	9776716	0.554945	0.00248956	0.00454834	-0.603	-0.492	0.492
1	BovineHD0100003110	9777257	0.559066	0.00246159	0.0046435	-0.635	-0.543	0.543
1	BovineHD0100003112	9783115	0.828297	0.00238056	0.00097903	0.889	0.713	0.713
1	BovineHD0100003113	9786209	0.803571	0.00249094	0.00121203	0.72	0.508	0.508
1	BovineHD0100003114	9790206	0.872253	0.00214912	0.00270289	-0.229	-0.585	0.585
1	BovineHD0100003115	9793411	0.872253	0.00213997	0.00268999	-0.229	-0.584	0.584
1	BovineHD0100003116	9794219	0.561813	0.0023192	0.00468098	-0.702	-0.824	0.824
1	BovineHD0100003117	9802412	0.739011	0.00283236	0.000699807	1.4	1.53	1.53
1	BovineHD0100003118	9803718	0.902473	0.00201465	0.000899	0.807	0.977	0.977
1	BovineHD0100003119	9804168	0.853022	0.00222921	0.000465852	1.57	1.99	1.99
1	BovineHD0100003121	9810104	0.899725	0.00204042	0.000838615	0.889	1.09	1.09
1	BovineHD0100003122	9810657	0.903846	0.00202324	0.000924726	0.783	0.945	0.945
1	BovineHD0100003125	9816040	0.902473	0.00202465	0.000893197	0.818	0.993	0.993
1	BovineHD0100003126	9816619	0.888736	0.00208435	0.000673428	1.13	1.44	1.44
1	BovineHD0100003129	9819423	0.521978	0.00248203	0.00400148	-0.478	-0.714	0.714
1	BovineHD0100003130	9823609	0.673077	0.00225351	0.00558143	-0.907	-0.622	0.622
1	BovineHD0100003131	9824076	0.901099	0.00196882	0.000840176	0.852	1.04	1.04
1	BovineHD0100003132	9826538	0.674451	0.00224523	0.00590303	-0.967	-0.684	0.684
1	BovineHD0100003136	9837444	0.895604	0.00205783	0.00080472	0.939	1.16	1.16
1	BovineHD0100003137	9838072	0.896978	0.00205178	0.000819334	0.918	1.13	1.13
1	BovineHD0100003138	9840446	0.898352	0.00205041	0.000841369	0.891	1.09	1.09
1	BovineHD0100003139	9840952	0.898352	0.00205041	0.000841369	0.891	1.09	1.09
1	BovineHD0100003140	9842387	0.504121	0.00355607	0.00284489	0.223	0.39	0.39
1	BovineHD0100003141	9843234	0.916209	0.00195171	0.00231174	-0.169	-0.318	0.318
1	BovineHD0100003142	9853770	0.925824	0.00193651	0.00197026	-0.0173	0.0671	0.0671
1	BovineHD0100003143	9854224	0.620879	0.00206727	0.00541093	-0.962	-0.872	0.872
1	BovineHD0100003144	9855318	0.942308	0.00177836	0.00326358	-0.607	-0.63	0.63
1	BovineHD0100003145	9856412	0.864011	0.00206239	0.00211185	-0.0237	-0.27	0.27
1	BovineHD0100003146	9858506	0.532967	0.00285105	0.00343475	-0.186	-0.0973	0.0973
1	BovineHD0100003147	9859005	0.600275	0.00227744	0.00482749	-0.751	-0.654	0.654
1	BovineHD0100003148	9859665	0.601648	0.0022668	0.00486087	-0.763	-0.671	0.671
1	BovineHD0100003149	9860771	0.607143	0.00223471	0.00499203	-0.804	-0.728	0.728
1	BovineHD0100003156	9886016	0.510989	0.00294768	0.00368116	-0.222	-0.16	0.16
1	BovineHD0100003157	9889677	0.943681	0.00181726	0.00658696	-1.29	-1.69	1.69
1	BovineHD0100003158	9890576	0.784341	0.00251339	0.00144735	0.552	0.436	0.436
1	BovineHD0100003159	9891495	0.509615	0.00294995	0.00370707	-0.228	-0.364	0.364
1	BovineHD0100003161	9895322	0.581044	0.00238979	0.00492662	-0.723	-0.769	0.769
1	BovineHD0100003163	9900836	0.848901	0.00244997	0.00179194	0.313	0.0361	0.0361
1	BovineHD0100003165	9905561	0.825549	0.00258172	0.00140885	0.606	0.382	0.382
1	BovineHD0100003166	9906238	0.826923	0.00257417	0.00143053	0.587	0.361	0.361
1	BovineHD0100003167	9906883	0.826923	0.00257417	0.00143053	0.587	0.361	0.361
1	BovineHD0100003168	9907871	0.826923	0.00257417	0.00143053	0.587	0.361	0.361
1	BovineHD0100003169	9908767	0.825549	0.00258214	0.00140814	0.606	0.383	0.383
1	BovineHD0100003170	9909644	0.826923	0.00257378	0.00143053	0.587	0.361	0.361
1	BovineHD0100003173	9912641	0.826923	0.00257901	0.00143053	0.589	0.363	0.363
1	BovineHD0100003177	9914773	0.82967	0.00255928	0.00147062	0.554	0.322	0.322
1	BovineHD0100003178	9915296	0.831044	0.00255725	0.00149451	0.537	0.251	0.251
1	BovineHD0100003179	9915968	0.826923	0.00258105	0.0014246	0.594	0.369	0.369
1	BovineHD0100003181	9917417	0.831044	0.00255865	0.00149451	0.538	0.252	0.252
1	BovineHD0100003182	9918282	0.826923	0.00258379	0.00143036	0.591	0.366	0.366
1	BovineHD0100003184	9923300	0.825549	0.00259463	0.00140843	0.611	0.389	0.389
1	BovineHD0100003185	9925741	0.534341	0.00276968	0.00425044	-0.428	-0.533	0.533
1	BovineHD0100003186	9926442	0.501374	0.00312	0.00371946	-0.176	-0.276	0.276
1	BovineHD4100000079	9930010	0.822802	0.00246528	0.00137146	0.586	0.36	0.36
1	BovineHD0100003188	9931924	0.549451	0.00268898	0.00449658	-0.514	-0.616	0.616
1	BovineHD0100003189	9933147	0.541209	0.00277017	0.00433903	-0.449	-0.503	0.503
1	ARS-BFGL-NGS-43310	9940497	0.590659	0.00236767	0.00532101	-0.81	-0.927	0.927
1	ARS-BFGL-NGS-1296	9942902	0.607143	0.00260973	0.00486381	-0.623	-0.475	0.475
1	BovineHD0100003193	9948342	0.56456	0.00299563	0.00401807	-0.294	-0.152	0.152
1	BovineHD0100003194	9949272	0.556319	0.00307626	0.0038686	-0.229	0.106	0.106
1	BovineHD0100003195	9950267	0.840659	0.00235738	0.00164178	0.362	0.106	0.106
1	BovineHD0100003196	9951288	0.840659	0.00235738	0.00164178	0.362	0.106	0.106
1	BovineHD0100003197	9952588	0.822802	0.00245699	0.00136876	0.585	0.358	0.358
1	BovineHD0100003198	9953252	0.567308	0.00260189	0.00479728	-0.612	-0.675	0.675
1	BovineHD0100003199	9955410	0.570055	0.00257583	0.00485504	-0.634	-0.67	0.67
1	BovineHD4100000080	9956304	0.567308	0.00259957	0.00479032	-0.611	-0.674	0.674
1	BovineHD0100003200	9957346	0.598901	0.00234221	0.00554628	-0.862	-1.02	1.02
1	BovineHD0100003201	9958047	0.571429	0.00256266	0.00488714	-0.646	-0.687	0.687
1	BovineHD0100003202	9959216	0.567308	0.0025996	0.00479673	-0.613	-0.677	0.677
1	BovineHD0100003203	9960976	0.575549	0.00252509	0.00497193	-0.678	-0.735	0.735
1	BovineHD0100003204	9967003	0.574176	0.00253393	0.004934	-0.666	-0.718	0.718
1	BovineHD0100003205	9967846	0.851648	0.00228914	0.001986	0.142	-0.112	0.112
1	BovineHD0100003206	9968627	0.578297	0.00251261	0.00501698	-0.692	-0.755	0.755
1	BovineHD0100003207	9970214	0.565934	0.00261293	0.00479633	-0.607	-0.668	0.668
1	BovineHD0100003209	9973707	0.56456	0.00263313	0.00478354	-0.597	-0.651	0.651
1	BovineHD0100003210	9974953	0.510989	0.00311145	0.00386425	-0.217	-0.151	0.151
1	BovineHD0100003211	9978799	0.502747	0.00310632	0.00392383	-0.234	-0.373	0.373
1	BovineHD0100003212	9980206	0.633242	0.00256771	0.00522727	-0.711	-0.568	0.568
1	BovineHD0100003213	9981327	0.502747	0.00302815	0.00393745	-0.263	-0.421	0.421
1	Hapmap38887-BTA-22281	9982398	0.686813	0.00224535	0.00694227	-1.13	-0.838	0.838
1	BovineHD0100003214	9983181	0.763736	0.00282932	0.000957157	1.08	1.12	1.12
1	BovineHD0100003215	9983828	0.696429	0.00239534	0.00738697	-1.13	-0.916	0.916
1	BovineHD0100003216	9985100	0.696429	0.00239633	0.00739002	-1.13	-0.916	0.916
1	BovineHD4100000081	9987750	0.696429	0.00238366	0.00735691	-1.13	-0.917	0.917
1	BovineHD0100003217	9991252	0.696429	0.00239571	0.00739385	-1.13	-0.917	0.917
1	BovineHD0100003219	9994849	0.696429	0.00239004	0.00737859	-1.13	-0.917	0.917
1	BovineHD0100003220	9997599	0.696429	0.00238762	0.00737199	-1.13	-0.917	0.917
1	BovineHD0100003221	10006603	0.563187	0.00329332	0.00427176	-0.26	-0.0973	0.0973
1	BovineHD0100003223	10010586	0.611264	0.00295819	0.00515425	-0.555	-0.422	0.422
1	BovineHD0100003224	10022063	0.570055	0.00334269	0.00427689	-0.246	-0.0968	0.0968
1	BovineHD0100003225	10025639	0.570055	0.00335394	0.00428898	-0.246	-0.096	0.096
1	BovineHD0100003228	10039190	0.513736	0.00384089	0.0035761	0.0714	0.314	0.314
1	Hapmap57724-rs29022825	10056851	0.559066	0.00288883	0.0048187	-0.512	-0.346	0.346
1	BovineHD0100003236	10074791	0.616758	0.00285501	0.00530591	-0.62	-0.517	0.517
1	BovineHD0100003238	10084582	0.600275	0.00275171	0.00569179	-0.727	-0.62	0.62
1	BovineHD0100003241	10098815	0.682692	0.00206231	0.00819075	-1.38	-1.1	1.1
1	Hapmap44892-BTA-50337	10102749	0.690934	0.00201152	0.00859522	-1.45	-1.24	1.24
1	BovineHD0100003242	10104192	0.681319	0.00207362	0.00802361	-1.35	-1.08	1.08
1	BovineHD0100003243	10107341	0.68544	0.00204911	0.00823455	-1.39	-1.12	1.12
1	BovineHD0100003244	10108386	0.68544	0.00205071	0.00824683	-1.39	-1.12	1.12
1	BovineHD0100003245	10111718	0.671703	0.00215327	0.00759363	-1.26	-0.986	0.986
1	BovineHD0100003248	10114196	0.674451	0.00214132	0.00775683	-1.29	-1.01	1.01
1	BovineHD0100003249	10115108	0.673077	0.00215001	0.00769174	-1.27	-1	1
1	BovineHD0100003250	10116493	0.603022	0.00272143	0.00543527	-0.692	-0.571	0.571
1	BovineHD0100003252	10124420	0.614011	0.00263082	0.00569558	-0.772	-0.74	0.74
1	BTA-50328-no-rs	10125531	0.622253	0.00256247	0.00594178	-0.841	-0.715	0.715
1	BovineHD0100003253	10126355	0.615385	0.00261977	0.00573558	-0.784	-0.756	0.756
1	BovineHD0100003255	10129955	0.855769	0.00247218	0.00128678	0.653	0.642	0.642
1	BovineHD0100003258	10137757	0.891484	0.0022856	0.0025828	-0.122	-0.325	0.325
1	BovineHD0100003259	10138951	0.785714	0.00256759	0.00267204	-0.0399	-0.207	0.207
1	BovineHD4100000082	10140277	0.895604	0.00209716	0.00291657	-0.33	-0.615	0.615
1	BovineHD0100003260	10141304	0.891484	0.0021164	0.00258054	-0.198	-0.431	0.431
1	BovineHD0100003261	10142065	0.752747	0.00278257	0.00208375	0.289	0.359	0.359
1	BovineHD0100003262	10144448	0.881868	0.00217841	0.00223494	-0.0256	-0.251	0.251
1	BovineHD0100003263	10145215	0.881868	0.00218475	0.0022273	-0.0193	-0.242	0.242
1	BovineHD0100003264	10145772	0.883242	0.00217799	0.00228016	-0.0458	-0.281	0.281
1	BovineHD0100003265	10147554	0.884615	0.00216591	0.00233331	-0.0744	-0.323	0.323
1	BovineHD0100003266	10148513	0.884615	0.00216794	0.0023344	-0.074	-0.322	0.322
1	BovineHD0100003267	10149093	0.759615	0.00275455	0.00223679	0.208	0.271	0.271
1	ARS-BFGL-NGS-108684	10149581	0.916209	0.00200603	0.00428683	-0.759	-1.18	1.18
1	BovineHD0100003268	10150079	0.760989	0.00276202	0.00226453	0.199	0.222	0.222
1	BovineHD0100003269	10154678	0.590659	0.00252928	0.00483889	-0.649	-0.649	0.649
1	BovineHD0100003270	10156131	0.593407	0.00250513	0.00489004	-0.669	-0.684	0.684
1	BovineHD0100003271	10158561	0.593407	0.0025081	0.0048982	-0.669	-0.685	0.685
1	BovineHD0100003272	10159921	0.593407	0.0025081	0.0048982	-0.669	-0.685	0.685
1	BovineHD0100003273	10160654	0.677198	0.0019984	0.00738384	-1.31	-1.03	1.03
1	BovineHD0100003274	10161719	0.593407	0.00250818	0.00491446	-0.673	-0.69	0.69
1	BovineHD0100003275	10163743	0.592033	0.00252312	0.00489188	-0.662	-0.672	0.672
1	BovineHD0100003276	10168040	0.589286	0.00254617	0.00483843	-0.642	-0.63	0.63
1	BovineHD0100003277	10169326	0.589286	0.00254617	0.00483843	-0.642	-0.63	0.63
1	BovineHD0100003279	10176225	0.811813	0.00247533	0.00113252	0.782	0.601	0.601
1	BovineHD0100003280	10178235	0.811813	0.00248132	0.00113252	0.784	0.603	0.603
1	BovineHD0100003281	10180641	0.748626	0.0027084	0.0022338	0.193	0.216	0.216
1	BovineHD0100003282	10188061	0.604396	0.00259329	0.00444049	-0.538	-0.357	0.357
1	BovineHD0100003284	10202348	0.73489	0.00282789	0.00175372	0.478	0.613	0.613
1	BovineHD0100003286	10207357	0.744505	0.00277715	0.00203615	0.31	0.334	0.334
1	BovineHD4100000083	10208093	0.715659	0.00198161	0.00803087	-1.4	-1.2	1.2
1	BovineHD0100003288	10215468	0.868132	0.0021768	0.00368975	-0.528	-0.963	0.963
1	BovineHD0100003289	10216913	0.539835	0.00249201	0.00404672	-0.485	-0.635	0.635
1	BovineHD0100003292	10227254	0.847527	0.00241758	0.00100942	0.873	0.833	0.833
1	BovineHD0100003293	10234689	0.848901	0.00235018	0.00297587	-0.236	-0.744	0.744
1	BovineHD0100003294	10237515	0.858516	0.00230241	0.00335347	-0.376	-0.877	0.877
1	BovineHD0100003295	10244095	0.847527	0.00240915	0.000997656	0.882	0.845	0.845
1	BovineHD0100003296	10246189	0.847527	0.00240643	0.000997656	0.88	0.843	0.843
1	BovineHD0100003298	10252798	0.811813	0.00256554	0.00234373	0.0904	-0.209	0.209
1	BovineHD0100003299	10255444	0.748626	0.00288229	0.00212021	0.307	0.33	0.33
1	BovineHD0100003300	10256651	0.539835	0.00361154	0.00340901	0.0577	0.342	0.342
1	BovineHD0100003301	10260609	0.539835	0.00364163	0.00338149	0.0741	0.371	0.371
1	BovineHD0100003302	10263080	0.938187	0.00205041	0.00114945	0.579	1.16	1.16
1	BovineHD0100003303	10267244	0.506868	0.00288545	0.00456449	-0.459	-0.748	0.748
1	BovineHD0100003304	10268199	0.506868	0.00288545	0.00456449	-0.459	-0.748	0.748
1	BovineHD0100003305	10270506	0.506868	0.0028683	0.0045376	-0.459	-0.748	0.748
1	Hapmap25334-BTA-160518	10274301	0.574176	0.00359382	0.00393282	-0.0901	0.135	0.135
1	BovineHD0100003307	10292368	0.818681	0.00292248	0.00256742	0.13	-0.163	0.163
1	BovineHD0100003308	10296000	0.822802	0.00289095	0.00267746	0.0767	-0.235	0.235
1	BovineHD0100003309	10296853	0.818681	0.00291985	0.00256503	0.13	-0.163	0.163
1	BovineHD0100003311	10334244	0.784341	0.00314008	0.00203434	0.434	0.308	0.308
1	BovineHD0100003313	10346929	0.767857	0.00326684	0.00182439	0.583	0.611	0.611
1	BovineHD0100003314	10347475	0.767857	0.00326684	0.00182439	0.583	0.611	0.611
1	BovineHD0100003315	10349304	0.767857	0.00326445	0.00182224	0.583	0.611	0.611
1	BovineHD0100003316	10350934	0.818681	0.00297306	0.00264216	0.118	-0.176	0.176
1	BovineHD0100003317	10352601	0.822802	0.00294529	0.00276389	0.0636	-0.251	0.251
1	BovineHD4100000084	10364942	0.903846	0.00251734	0.00222101	0.125	0.0488	0.0488
1	BovineHD0100003319	10366331	0.903846	0.00251466	0.00222101	0.124	0.0474	0.0474
1	BovineHD0100003320	10368815	0.892857	0.00241631	0.00240845	0.00326	-0.15	0.15
1	ARS-BFGL-NGS-113551	10369662	0.895604	0.00247971	0.0016288	0.42	0.433	0.433
1	BovineHD0100003321	10372070	0.903846	0.00243255	0.00222101	0.091	0.00215	0.00215
1	BovineHD0100003322	10374351	0.902473	0.00243983	0.0020702	0.164	0.102	0.102
1	BovineHD0100003323	10375019	0.818681	0.00286043	0.00225756	0.237	-0.0375	0.0375
1	BovineHD0100003324	10378190	0.90522	0.00240526	0.00227409	0.0561	-0.0454	0.0454
1	BovineHD0100003325	10382426	0.914835	0.00232081	0.00717262	-1.13	-1.72	1.72
1	BovineHD0100003326	10387618	0.842033	0.0026583	0.00101852	0.959	0.955	0.955
1	BovineHD0100003327	10392995	0.524725	0.00269561	0.00457799	-0.53	-0.804	0.804
1	BovineHD0100003328	10394586	0.596154	0.00227445	0.00599269	-0.969	-1.2	1.2
1	BovineHD0100003329	10395322	0.870879	0.0023071	0.00214945	0.0708	-0.15	0.15
1	BovineHD0100003330	10397390	0.870879	0.00230649	0.00215277	0.069	-0.153	0.153
1	BovineHD0100003331	10399264	0.590659	0.00228979	0.00585078	-0.938	-1.15	1.15
1	BovineHD0100003332	10404956	0.895604	0.00221739	0.00168481	0.275	0.229	0.229
1	BovineHD0100003333	10406295	0.895604	0.00223004	0.00169448	0.275	0.229	0.229
1	BovineHD0100003334	10407257	0.597527	0.00229163	0.00593876	-0.952	-1.17	1.17
1	BovineHD0100003335	10410565	0.891484	0.00275756	0.001476	0.625	0.718	0.718
1	BovineHD0100003336	10411399	0.891484	0.00275756	0.001476	0.625	0.718	0.718
[truncated: 476,904+ more rows]
