# Supplementary material for: Genome-Wide Scan Identifies Selection Signatures in Chinese Wagyu Cattle Using a High-Density SNP Array
Source: Animals (Basel). 2019 May 30;9(6):296. doi: 10.3390/ani9060296 (PMC6617538; doi:10.3390/ani9060296)
Supplement: Supplementary file 1 [file animals-09-00296-s001.zip › Supplementary file/TableS3 Top 1% selected region.xlsx]

## Sheet: Sheet1
Chromosome	Start	End	No. of SNP (n)	No. of SNP |iHS| ≥2	Mean |iHS| value of region	Percentage of SNP |iHS|≥2
1	15000001	15100001	28	11	1.52678	0.392857
1	21700001	21800001	20	9	1.56144	0.45
1	24400001	24500001	13	5	1.82754	0.384615
1	41300001	41400001	22	10	1.47714	0.454545
1	44900001	45000001	45	28	1.7868	0.622222
1	45000001	45100001	13	5	1.53431	0.384615
1	45600001	45700001	17	8	1.74706	0.470588
1	46200001	46300001	11	7	1.77582	0.636364
1	50900001	51000001	25	14	1.68986	0.52
1	95400001	95500001	18	7	1.16782	0.388889
1	95500001	95600001	16	8	1.43075	0.5
1	95600001	95700001	23	10	1.5253	0.434783
1	128400001	128500001	29	15	1.77859	0.517241
1	138600001	138700001	33	22	2.34812	0.666667
1	145400001	145500001	12	5	1.68583	0.416667
2	7100001	7200001	28	13	1.82746	0.428571
2	16000001	16100001	28	12	1.36657	0.428571
2	16900001	17000001	16	7	1.28434	0.4375
2	17200001	17300001	20	10	1.5708	0.5
2	30100001	30200001	22	16	2.19768	0.727273
2	75400001	75500001	24	11	1.33696	0.458333
2	89100001	89200001	42	28	1.8511	0.666667
2	97300001	97400001	21	10	1.57085	0.47619
2	104800001	104900001	29	14	1.70724	0.482759
2	121800001	121900001	21	10	1.60142	0.47619
2	131400001	131500001	36	16	1.72731	0.444444
2	134000001	134100001	14	7	1.7624	0.5
2	134400001	134500001	34	19	2.09755	0.558824
3	6600001	6700001	32	19	2.11926	0.59375
3	6700001	6800001	34	11	1.48385	0.323529
3	7000001	7100001	24	7	1.57721	0.291667
3	7200001	7300001	40	20	2.29783	0.5
3	14400001	14500001	11	5	1.36945	0.454545
3	14800001	14900001	38	27	2.50245	0.710526
3	64300001	64400001	14	12	2.07957	0.857143
3	69000001	69100001	12	7	1.58067	0.583333
3	85100001	85200001	17	8	1.86424	0.470588
3	105500001	105600001	13	10	2.18077	0.692308
3	108400001	108500001	18	6	1.774	0.333333
3	112700001	112800001	27	11	1.74558	0.407407
4	4100001	4200001	11	5	1.48173	0.454545
4	6300001	6400001	45	22	2.20478	0.488889
4	11900001	12000001	23	10	1.70918	0.434783
4	15700001	15800001	12	7	2.09583	0.583333
4	25500001	25600001	13	6	1.80153	0.461538
4	51200001	51300001	14	6	1.58427	0.428571
4	54900001	55000001	17	8	1.57935	0.470588
4	79800001	79900001	15	6	1.30547	0.333333
4	90100001	90200001	21	8	1.54112	0.380952
4	90900001	91000001	20	11	1.45384	0.55
4	94000001	94100001	18	7	1.42317	0.388889
5	4900001	5000001	24	10	1.81358	0.416667
5	6600001	6700001	29	11	1.59138	0.37931
5	22500001	22600001	10	6	1.6963	0.6
5	28300001	28400001	38	25	1.98247	0.657895
5	29100001	29200001	19	9	2.12605	0.473684
5	32700001	32800001	18	11	1.75733	0.611111
5	37300001	37400001	16	12	2.26106	0.75
5	69200001	69300001	16	12	2.33169	0.75
5	69300001	69400001	21	8	1.68081	0.380952
5	87000001	87100001	20	11	1.5706	0.55
5	93900001	94000001	26	10	1.48575	0.384615
5	114600001	114700001	12	6	1.58033	0.5
6	13200001	13300001	24	10	1.5617	0.416667
6	17400001	17500001	22	14	1.99136	0.636364
6	32400001	32500001	19	8	1.63563	0.421053
6	42200001	42300001	42	20	1.7339	0.47619
6	49300001	49400001	18	12	1.88756	0.666667
6	73000001	73100001	20	11	1.42565	0.55
6	79100001	79200001	21	9	1.47767	0.428571
6	85500001	85600001	13	8	1.86646	0.615385
6	98400001	98500001	14	10	2.16714	0.714286
6	99100001	99200001	28	14	2.01404	0.5
6	112300001	112400001	26	13	1.62958	0.5
7	1800001	1900001	33	16	1.85024	0.484848
7	5200001	5300001	14	5	1.46171	0.357143
7	14700001	14800001	39	15	1.92438	0.384615
7	23100001	23200001	19	10	1.24591	0.526316
7	23300001	23400001	27	11	1.51241	0.407407
7	30100001	30200001	26	11	1.9164	0.423077
7	35400001	35500001	20	8	1.5647	0.4
7	76400001	76500001	18	12	2.03883	0.666667
7	92000001	92100001	16	11	2.11813	0.6875
7	99500001	99600001	24	12	1.37587	0.5
7	106900001	107000001	20	7	1.63285	0.35
8	39200001	39300001	10	8	2.372	0.8
8	40700001	40800001	27	13	1.91496	0.481481
8	46900001	47000001	12	7	1.64142	0.583333
8	58700001	58800001	14	9	1.78129	0.642857
8	81600001	81700001	26	15	2.14504	0.576923
8	81700001	81800001	18	12	1.7495	0.666667
8	84400001	84500001	23	10	1.58526	0.434783
8	89200001	89300001	15	9	1.88207	0.6
8	101600001	101700001	38	32	2.32076	0.842105
8	101700001	101800001	22	12	1.61245	0.545455
8	105900001	106000001	31	16	1.78516	0.516129
9	13900001	14000001	23	9	1.33222	0.391304
9	14100001	14200001	14	8	2.01445	0.571429
9	48700001	48800001	26	11	1.41167	0.423077
9	49900001	50000001	21	11	1.68668	0.52381
9	53200001	53300001	17	8	1.42211	0.470588
9	58500001	58600001	25	9	1.59486	0.36
9	85100001	85200001	18	9	1.63142	0.5
9	89800001	89900001	19	7	1.66972	0.368421
9	93100001	93200001	28	13	2.0448	0.464286
9	97600001	97700001	13	9	2.04915	0.692308
10	2000001	2100001	26	11	1.45542	0.423077
10	10400001	10500001	22	9	1.98486	0.409091
10	11400001	11500001	28	16	2.04996	0.571429
10	11500001	11600001	42	28	2.41462	0.666667
10	11600001	11700001	20	8	1.5855	0.4
10	11700001	11800001	10	4	1.542	0.4
10	13600001	13700001	25	10	1.30397	0.4
10	21200001	21300001	18	8	1.68011	0.444444
10	49300001	49400001	37	14	1.49566	0.378378
10	68700001	68800001	24	9	1.35187	0.375
11	1100001	1200001	27	13	1.80044	0.481481
11	13200001	13300001	59	46	1.913	0.779661
11	41300001	41400001	17	11	2.04159	0.647059
11	69600001	69700001	21	9	1.6591	0.428571
11	81100001	81200001	14	10	2.37357	0.714286
11	84400001	84500001	10	6	2.0002	0.6
11	92400001	92500001	26	12	1.7294	0.461538
11	93000001	93100001	24	11	1.42817	0.458333
11	103300001	103400001	33	14	1.43907	0.424242
11	106400001	106500001	26	12	1.81909	0.461538
12	9600001	9700001	18	6	1.58061	0.333333
12	14900001	15000001	26	12	1.83788	0.461538
12	15000001	15100001	19	8	2.021	0.421053
12	21700001	21800001	22	8	1.72296	0.363636
12	48500001	48600001	10	5	1.7709	0.5
12	54000001	54100001	23	8	1.44986	0.347826
12	78300001	78400001	21	7	1.40538	0.333333
12	88000001	88100001	34	13	1.78394	0.382353
12	88900001	89000001	25	11	1.65778	0.44
13	7000001	7100001	28	14	1.62434	0.5
13	9400001	9500001	21	9	1.70949	0.428571
13	10000001	10100001	25	13	1.88693	0.52
13	12800001	12900001	35	15	1.44229	0.428571
13	12900001	13000001	20	16	2.13318	0.8
13	15000001	15100001	10	4	1.43517	0.4
13	60700001	60800001	14	6	1.94521	0.428571
13	69600001	69700001	11	4	1.3825	0.363636
14	2900001	3000001	24	10	1.88158	0.416667
14	4300001	4400001	19	8	1.55905	0.421053
14	6700001	6800001	27	12	2.03081	0.444444
14	6800001	6900001	25	12	1.81	0.48
14	29900001	30000001	28	10	1.36034	0.357143
14	33700001	33800001	10	4	1.898	0.4
14	69900001	70000001	25	11	1.5213	0.44
14	70200001	70300001	13	8	1.57523	0.615385
15	7500001	7600001	32	18	1.67942	0.5625
15	41600001	41700001	10	5	1.61677	0.5
15	43600001	43700001	18	10	1.80058	0.555556
15	62300001	62400001	12	6	1.77342	0.5
15	63300001	63400001	21	10	1.82695	0.47619
15	63500001	63600001	16	10	1.766	0.625
15	64700001	64800001	14	7	1.73286	0.5
15	65000001	65100001	32	17	2.14144	0.53125
16	13400001	13500001	26	12	1.55223	0.461538
16	13500001	13600001	22	7	1.53423	0.318182
16	64700001	64800001	44	22	1.5623	0.5
16	65500001	65600001	12	5	1.78092	0.416667
16	69900001	70000001	24	8	1.26276	0.333333
16	71600001	71700001	18	8	1.43445	0.444444
16	72300001	72400001	31	11	1.23099	0.354839
16	78500001	78600001	35	19	1.66586	0.542857
17	17200001	17300001	33	18	1.77288	0.545455
17	17600001	17700001	14	4	1.34643	0.285714
17	21800001	21900001	10	3	1.4819	0.3
17	28700001	28800001	32	13	1.62341	0.40625
17	41900001	42000001	20	10	1.80075	0.5
17	63500001	63600001	39	22	2.16852	0.564103
17	64100001	64200001	24	14	1.84825	0.583333
18	22900001	23000001	16	7	2.14984	0.4375
18	32900001	33000001	40	17	1.59767	0.425
18	42500001	42600001	15	9	1.70641	0.6
18	43100001	43200001	34	15	1.74055	0.441176
18	55700001	55800001	11	6	1.50317	0.545455
18	64100001	64200001	26	13	1.72695	0.5
19	15900001	16000001	26	12	1.90543	0.461538
19	26500001	26600001	32	15	1.45759	0.46875
19	45100001	45200001	16	9	1.79058	0.5625
19	45300001	45400001	13	7	1.85361	0.538462
19	60500001	60600001	36	14	1.65633	0.388889
19	61700001	61800001	37	14	1.70127	0.378378
20	23900001	24000001	21	9	1.62752	0.428571
20	26100001	26200001	11	5	1.41942	0.454545
20	34100001	34200001	12	5	1.36321	0.416667
20	64500001	64600001	31	16	1.77327	0.516129
20	65900001	66000001	17	9	1.71278	0.529412
20	66100001	66200001	27	15	1.97522	0.555556
20	67300001	67400001	35	15	1.72594	0.428571
21	10000001	10100001	16	6	1.3964	0.375
21	10400001	10500001	21	9	1.62884	0.428571
21	22300001	22400001	40	18	1.75514	0.45
21	50000001	50100001	12	7	2.29309	0.583333
21	50700001	50800001	13	7	2.05764	0.538462
21	51000001	51100001	15	7	1.67626	0.466667
21	63200001	63300001	13	7	1.76657	0.538462
22	33400001	33500001	27	11	1.65634	0.407407
22	36400001	36500001	21	7	1.40008	0.333333
22	49200001	49300001	13	7	1.95808	0.538462
22	56300001	56400001	19	7	1.25518	0.368421
22	57000001	57100001	41	15	1.48843	0.365854
22	59000001	59100001	15	8	1.93238	0.533333
23	30400001	30500001	17	7	1.29135	0.411765
23	30500001	30600001	33	17	1.48596	0.515152
23	44100001	44200001	28	15	1.69784	0.535714
23	45000001	45100001	22	9	1.47628	0.409091
23	50000001	50100001	16	9	1.70487	0.5625
24	17500001	17600001	13	6	1.56208	0.461538
24	40000001	40100001	22	10	1.70598	0.454545
24	55900001	56000001	10	4	1.79207	0.4
24	56700001	56800001	19	11	1.84338	0.578947
24	58100001	58200001	31	13	1.84419	0.419355
24	58600001	58700001	14	5	1.39327	0.357143
25	4600001	4700001	36	14	1.70987	0.388889
25	11200001	11300001	45	16	1.30006	0.355556
25	15800001	15900001	12	5	1.80873	0.416667
25	40100001	40200001	23	9	1.64452	0.391304
26	20200001	20300001	11	4	1.40836	0.363636
26	26400001	26500001	24	10	1.53976	0.375
26	33800001	33900001	26	14	1.88185	0.538462
26	35800001	35900001	16	5	1.17197	0.3125
26	45900001	46000001	30	17	2.16247	0.566667
27	9700001	9800001	12	7	1.84379	0.583333
27	10200001	10300001	27	18	1.93819	0.666667
27	31700001	31800001	17	7	1.42656	0.411765
27	38200001	38300001	35	14	1.48972	0.4
28	3700001	3800001	17	12	2.12601	0.705882
28	19700001	19800001	11	5	1.49722	0.454545
28	33500001	33600001	26	21	2.2774	0.807692
28	39300001	39400001	15	7	1.48633	0.466667
29	9000001	9100001	53	20	1.76428	0.377358
29	13600001	13700001	28	15	1.48687	0.535714
29	14400001	14500001	23	8	1.05287	0.347826
29	20300001	20400001	26	11	1.41869	0.423077
29	36300001	36400001	20	7	1.41445	0.35
