# Supplementary material for: Genome-Wide Scan Identifies Selection Signatures in Chinese Wagyu Cattle Using a High-Density SNP Array
Source: Animals (Basel). 2019 May 30;9(6):296. doi: 10.3390/ani9060296 (PMC6617538; doi:10.3390/ani9060296)
Supplement: Supplementary file 1 [file animals-09-00296-s001.zip › Supplementary file/TableS4 Genes annotation for core regions detected by iHS.xlsx]

## Sheet: Sheet1
Chr	Position（Mbp）	No. of SNP (n)	Mean |iHS| value	Percentage of SNP |iHS|≥2	Candidate Genes
1	46.2-46.3	11	1.77582	0.636364	SENP7
1	44.9-45	45	1.7868	0.622222	SGO1
1	128.4-128.5	29	1.77859	0.517241	RASA2
1	95.5-95.6	16	1.43075	0.5	ECT2
1	95.5-95.6	16	1.43075	0.5	NCEH1
1	95.6-95.7	23	1.5253	0.434783	NCEH1
1	95.4-95.5	18	1.16782	0.388889	ECT2
1	45-45.1	13	1.53431	0.384615	PRDM9
1	45-45.1	13	1.53431	0.384615	ZNF596
2	30.1-30.2	22	2.19768	0.727273	SCN9A
2	134.4-134.5	34	2.09755	0.558824	TAS1R2
2	134-134.1	14	1.7624	0.5	UBR4
2	17.2-17.3	20	1.5708	0.5	ZNF385B
2	104.8-104.9	29	1.70724	0.482759	MARCH4
2	121.8-121.9	21	1.60142	0.47619	RBBP4
2	121.8-121.9	21	1.60142	0.47619	SYNC
2	121.8-121.9	21	1.60142	0.47619	ZBTB8A
2	121.8-121.9	21	1.60142	0.47619	ZBTB8OS
2	131.4-131.5	36	1.72731	0.444444	CELA3B
2	131.4-131.5	36	1.72731	0.444444	LOC515042
2	131.4-131.5	36	1.72731	0.444444	LOC789612
3	14.8-14.9	38	2.50245	0.710526	ARHGEF2
3	14.8-14.9	38	2.50245	0.710526	KIAA0907
3	14.8-14.9	38	2.50245	0.710526	RXFP4
3	14.8-14.9	38	2.50245	0.710526	SSR2
3	6.6-6.7	32	2.11926	0.59375	DDR2
3	6.6-6.7	32	2.11926	0.59375	HSD17B7
3	7.2-7.3	40	2.29783	0.5	NOS1AP
3	85.1-85.2	17	1.86424	0.470588	NFIA
3	14.4-14.5	11	1.36945	0.454545	LOC100848574
3	14.4-14.5	11	1.36945	0.454545	MEF2D
3	14.4-14.5	11	1.36945	0.454545	RHBG
3	6.7-6.8	34	1.48385	0.323529	DDR2
3	7-7.1	24	1.57721	0.291667	SH2D1B
4	54.9-55	17	1.57935	0.470588	PPP1R3A
4	11.9-12	23	1.70918	0.434783	PEG10
4	11.9-12	23	1.70918	0.434783	SGCE
4	51.2-51.3	14	1.58427	0.428571	ASZ1
4	51.2-51.3	14	1.58427	0.428571	CFTR
4	94-94.1	18	1.42317	0.388889	AHCYL2
5	37.3-37.4	16	2.26106	0.75	ADAMTS20
5	69.2-69.3	16	2.33169	0.75	C5H12orf75
5	28.3-28.4	38	1.98247	0.657895	SCN8A
5	32.7-32.8	18	1.75733	0.611111	ENDOU
5	32.7-32.8	18	1.75733	0.611111	RAPGEF3
5	32.7-32.8	18	1.75733	0.611111	RPAP3
5	87-87.1	20	1.5706	0.55	SOX5
5	114.6-114.7	12	1.58033	0.5	TSPO
5	114.6-114.7	12	1.58033	0.5	TTLL12
5	29.1-29.2	19	2.12605	0.473684	METTL7A
5	4.9-5	24	1.81358	0.416667	GLIPR1
5	93.9-94	26	1.48575	0.384615	MGST1
6	73-73.1	20	1.42565	0.55	CEP135
6	79.1-79.2	21	1.47767	0.428571	ADGRL3
6	13.2-13.3	24	1.5617	0.416667	CAMK2D
7	23.1-23.2	19	1.24591	0.526316	IL5
7	23.1-23.2	19	1.24591	0.526316	RAD50
7	23.3-23.4	27	1.51241	0.407407	SLC22A4
7	23.3-23.4	27	1.51241	0.407407	SLC22A5
7	5.2-5.3	14	1.46171	0.357143	B3GNT3
7	5.2-5.3	14	1.46171	0.357143	INSL3
7	5.2-5.3	14	1.46171	0.357143	RPL18A
8	46.9-47	12	1.64142	0.583333	KLF9
8	46.9-47	12	1.64142	0.583333	MIR2285I
8	105.9-106	31	1.78516	0.516129	TNC
8	84.4-84.5	23	1.58526	0.434783	HSD17B3
8	84.4-84.5	23	1.58526	0.434783	SLC35D2
9	97.6-97.7	13	2.04915	0.692308	AIRN
9	97.6-97.7	13	2.04915	0.692308	IGF2R
9	49.9-50	21	1.68668	0.52381	ASCC3
9	85.1-85.2	18	1.63142	0.5	ADGB
9	53.2-53.3	17	1.42211	0.470588	MMS22L
9	48.7-48.8	26	1.41167	0.423077	GRIK2
10	11.5-11.6	42	2.41462	0.666667	TXNDC16
10	11.4-11.5	28	2.04996	0.571429	ERO1A
10	11.4-11.5	28	2.04996	0.571429	PSMC6
10	21.2-21.3	18	1.68011	0.444444	AP1G2
10	21.2-21.3	18	1.68011	0.444444	JPH4
10	21.2-21.3	18	1.68011	0.444444	NGDN
10	21.2-21.3	18	1.68011	0.444444	THTPA
10	10.4-10.5	22	1.98486	0.409091	HOMER1
10	11.7-11.8	10	1.542	0.4	PTGER2
10	11.6-11.7	20	1.5855	0.4	TXNDC16
10	49.3-49.4	37	1.49566	0.378378	RORA
11	13.2-13.3	59	1.913	0.779661	ZNF638
11	81.1-81.2	14	2.37357	0.714286	VSNL1
11	1.1-1.2	27	1.80044	0.481481	BCL2L11
11	106.4-106.5	26	1.81909	0.461538	C11H9orf116
11	106.4-106.5	26	1.81909	0.461538	MRPS2
11	93-93.1	24	1.42817	0.458333	LHX6
11	93-93.1	24	1.42817	0.458333	MORN5
11	93-93.1	24	1.42817	0.458333	NDUFA8
11	69.6-69.7	21	1.6591	0.428571	LBH
11	69.6-69.7	21	1.6591	0.428571	YPEL5
11	103.3-103.4	33	1.43907	0.424242	GLT6D1
11	103.3-103.4	33	1.43907	0.424242	PAEP
12	88.9-89	25	1.65778	0.44	COL4A1
12	78.3-78.4	21	1.40538	0.333333	MBNL2
13	10-10.1	25	1.88693	0.52	MACROD2
13	7-7.1	28	1.62434	0.5	ISM1
13	60.7-60.8	14	1.94521	0.428571	ANGPT4
13	60.7-60.8	14	1.94521	0.428571	FAM110A
13	9.4-9.5	21	1.70949	0.428571	MACROD2
13	12.8-12.9	35	1.44229	0.428571	USP6NL
14	70.2-70.3	13	1.57523	0.615385	PTDSS1
14	69.9-70	25	1.5213	0.44	SDC2
14	4.3-4.4	19	1.55905	0.421053	TRAPPC9
14	2.9-3	24	1.88158	0.416667	ADGRB1
15	7.5-7.6	32	1.67942	0.5625	TRPC6
15	43.6-43.7	18	1.80058	0.555556	WEE1
15	41.6-41.7	10	1.61677	0.5	GALNT18
15	64.7-64.8	14	1.73286	0.5	HIPK3
15	63.3-63.4	21	1.82695	0.47619	ELP4
15	63.3-63.4	21	1.82695	0.47619	PAX6
16	65.5-65.6	12	1.78092	0.416667	LAMC1
16	72.3-72.4	31	1.23099	0.354839	RPS6KC1
16	69.9-70	24	1.26276	0.333333	KCNK2
17	64.1-64.2	24	1.84825	0.583333	RPL6
17	63.5-63.6	39	2.16852	0.564103	SLC8B1
17	17.6-17.7	14	1.34643	0.285714	CLGN
17	17.6-17.7	14	1.34643	0.285714	SCOC
18	55.7-55.8	11	1.50317	0.545455	CA11
18	55.7-55.8	11	1.50317	0.545455	DBP
18	55.7-55.8	11	1.50317	0.545455	FUT2
18	55.7-55.8	11	1.50317	0.545455	NTN5
18	55.7-55.8	11	1.50317	0.545455	RPL18
18	55.7-55.8	11	1.50317	0.545455	SEC1
18	55.7-55.8	11	1.50317	0.545455	SPACA4
18	64.1-64.2	26	1.72695	0.5	ZIM2
19	45.1-45.2	16	1.79058	0.5625	EFTUD2
19	45.1-45.2	16	1.79058	0.5625	GJC1
19	45.1-45.2	16	1.79058	0.5625	HIGD1B
19	45.3-45.4	13	1.85361	0.538462	DCAKD
19	45.3-45.4	13	1.85361	0.538462	NMT1
19	61.7-61.8	37	1.70127	0.378378	MAP2K6
20	23.9-24	21	1.62752	0.428571	CDC20B
20	23.9-24	21	1.62752	0.428571	DHX29
20	23.9-24	21	1.62752	0.428571	GPX8
20	23.9-24	21	1.62752	0.428571	MIR449A
20	23.9-24	21	1.62752	0.428571	MIR449B
20	23.9-24	21	1.62752	0.428571	MIR449C
21	63.2-63.3	13	1.76657	0.538462	VRK1
22	49.2-49.3	13	1.95808	0.538462	ALAS1
22	49.2-49.3	13	1.95808	0.538462	POC1A
22	49.2-49.3	13	1.95808	0.538462	TLR9
22	49.2-49.3	13	1.95808	0.538462	TWF2
22	49.2-49.3	13	1.95808	0.538462	WDR82
22	59-59.1	15	1.93238	0.533333	HDAC11
22	33.4-33.5	27	1.65634	0.407407	FAM19A1
22	57-57.1	41	1.48843	0.365854	CAND2
23	50-50.1	16	1.70487	0.5625	PXDC1
23	45-45.1	22	1.47628	0.409091	ELOVL2
23	45-45.1	22	1.47628	0.409091	SMIM13
24	56.7-56.8	19	1.84338	0.578947	WDR7
24	58.1-58.2	31	1.84419	0.419355	ALPK2
24	58.6-58.7	14	1.39327	0.357143	SEC11C
25	11.2-11.3	45	1.30006	0.355556	SNX29
26	45.9-46	30	2.16247	0.566667	ADAM12
26	33.8-33.9	26	1.88185	0.538462	TCF7L2
26	20.2-20.3	11	1.40836	0.363636	CNNM1
26	20.2-20.3	11	1.40836	0.363636	GOT1
28	33.5-33.6	26	2.2774	0.807692	KCNMA1
28	3.7-3.8	17	2.12601	0.705882	ARV1
28	3.7-3.8	17	2.12601	0.705882	TTC13
28	19.7-19.8	11	1.49722	0.454545	REEP3
29	20.3-20.4	26	1.41869	0.423077	LUZP2
29	9-9.1	53	1.76428	0.377358	ME3
